# Supplementary material for: catena-Poly[[silver(I)-[μ-4-(2-pyrid­yl)­pyrimidine-2-sulfonato]] monohydrate]
Source: Acta Crystallogr Sect E Struct Rep Online. 2010 Apr 10;66(Pt 5):m514. doi: 10.1107/S1600536810012596 (PMC2979118; doi:10.1107/S1600536810012596)
Supplement: Supplementary file 1 [file e-66-0m514-sup1.cif]

##############################################################################
###                                                                        ###
###        Electronic paper (Acta Crystallographica Section E)             ###
###                                                                        ###
##############################################################################
#                                                                            #
# This CIF contains the data in a paper accepted for publication in Acta     #
# Crystallographica Section E. It conforms to the requirements of Notes      #
# for Authors for Section E, and has been peer reviewed under the auspices   #
# of the IUCr Commission on Journals.                                        #
#                                                                            #
# Full details of the Crystallographic Information File format               #
# are given in the paper "The Crystallographic Information File (CIF):       #
# a New Standard Archive File for Crystallography" by S. R. Hall, F. H.      #
# Allen and I. D. Brown [Acta Cryst. (1991), A47, 655-685].                  #
#                                                                            #
# The current version of the core CIF dictionary is obtainable from          #
# ftp://ftp.iucr.org/pub/cif_core.dic. The current version number is 2.4.    #
#                                                                            #
# Software is freely available for graphical display of the structure(s) in  #
# this CIF.  For information consult the CIF home page http://www.iucr.org/  #
# cif/home.html                                                              #
#                                                                            #
# This file may be used for bona fide research purposes within the           #
# scientific community so long as proper attribution is given to the journal # 
# article from which it was obtained.                                        #
#                                                                            #
##############################################################################
                                             
data_I
_audit_creation_method     SHELXL-97
_chemical_name_systematic
;
<i>catena</i>-Poly[[silver(I)-[\m-4-(2-pyridyl)pyrimidine-2-sulfonato]]
monohydrate]
;
_chemical_name_common     ?
_chemical_formula_moiety     'C9 H6 Ag N3 O3 S, H2 O'
_chemical_formula_sum     'C9 H8 Ag N3 O4 S'
_chemical_formula_iupac     '[Ag (C9 H6 N3 O3 S)], H2 O'
_chemical_formula_weight     362.12
_chemical_melting_point     ?
_symmetry_cell_setting     Monoclinic
_symmetry_space_group_name_H-M     'P 21/c'
_symmetry_space_group_name_Hall     '-P 2ybc'
loop_
    _symmetry_equiv_pos_as_xyz
    'x, y, z'
    '-x, y+1/2, -z+1/2'
    '-x, -y, -z'
    'x, -y-1/2, z-1/2'
_cell_length_a     6.9020(3)
_cell_length_b     13.6228(6)
_cell_length_c     12.1337(5)
_cell_angle_alpha     90.00
_cell_angle_beta     99.975(2)
_cell_angle_gamma     90.00
_cell_volume     1123.62(8)
_cell_formula_units_Z     4
_cell_measurement_reflns_used     2533
_cell_measurement_theta_min     2.3
_cell_measurement_theta_max     27.5
_cell_measurement_temperature     298(2)
_exptl_crystal_description     block
_exptl_crystal_colour     colorless
_exptl_crystal_size_max     0.18
_exptl_crystal_size_mid     0.15
_exptl_crystal_size_min     0.12
_exptl_crystal_density_diffrn     2.147
_exptl_crystal_density_meas     ?
_exptl_crystal_density_method     'not measured'
_exptl_crystal_F_000     712
_exptl_absorpt_coefficient_mu     1.990
_exptl_absorpt_correction_type     'Multi-scan'
_exptl_absorpt_process_details     '(SADABS; Bruker, 2001)'
_exptl_absorpt_correction_T_min     0.706
_exptl_absorpt_correction_T_max     0.788
_diffrn_ambient_temperature     298(2)
_diffrn_radiation_type     MoK\a
_diffrn_radiation_wavelength     0.71073
_diffrn_radiation_source     'fine-focus sealed tube'
_diffrn_radiation_monochromator     graphite
_diffrn_measurement_device_type     'Bruker APEXII CCD'
_diffrn_measurement_method     '\f and \w scans'
_diffrn_detector_area_resol_mean     ?
_diffrn_reflns_number     6630
_diffrn_reflns_av_R_equivalents     0.0145
_diffrn_reflns_av_sigmaI/netI     0.0177
_diffrn_reflns_theta_min     2.27
_diffrn_reflns_theta_max     27.54
_diffrn_reflns_theta_full     27.54
_diffrn_measured_fraction_theta_max     0.980
_diffrn_measured_fraction_theta_full     0.980
_diffrn_reflns_limit_h_min     -8
_diffrn_reflns_limit_h_max     8
_diffrn_reflns_limit_k_min     -17
_diffrn_reflns_limit_k_max     15
_diffrn_reflns_limit_l_min     -15
_diffrn_reflns_limit_l_max     13
_diffrn_standards_number     ?
_diffrn_standards_interval_count     ?
_diffrn_standards_interval_time     ?
_diffrn_standards_decay_%     ?
_reflns_number_total     2533
_reflns_number_gt     2160
_reflns_threshold_expression     I>2\s(I)
_refine_ls_structure_factor_coef     Fsqd
_refine_ls_matrix_type     full
_refine_ls_R_factor_all     0.0307
_refine_ls_R_factor_gt     0.0244
_refine_ls_wR_factor_gt     0.0673
_refine_ls_wR_factor_ref     0.0713
_refine_ls_goodness_of_fit_ref     1.023
_refine_ls_restrained_S_all     1.023
_refine_ls_number_reflns     2533
_refine_ls_number_parameters     163
_refine_ls_number_restraints     0
_refine_ls_hydrogen_treatment     constr
_refine_ls_weighting_scheme     calc
_refine_ls_weighting_details
         'calc w=1/[\s^2^(Fo^2^)+(0.0401P)^2^+0.5886P] where P=(Fo^2^+2Fc^2^)/3'
_atom_sites_solution_hydrogens     geom
_atom_sites_solution_primary     direct
_atom_sites_solution_secondary     difmap
_refine_ls_shift/su_max     0.000
_refine_ls_shift/su_mean     0.000
_refine_diff_density_max     0.513
_refine_diff_density_min     -0.534
_refine_ls_extinction_method     none
_refine_ls_extinction_coef     ?
loop_
    _atom_type_symbol
    _atom_type_description
    _atom_type_scat_dispersion_real
    _atom_type_scat_dispersion_imag
    _atom_type_scat_source
    'C' 'C' 0.0033 0.0016
                         'International Tables Vol C Tables 4.2.6.8 and 6.1.1.4'
    'H' 'H' 0.0000 0.0000
                         'International Tables Vol C Tables 4.2.6.8 and 6.1.1.4'
    'N' 'N' 0.0061 0.0033
                         'International Tables Vol C Tables 4.2.6.8 and 6.1.1.4'
    'O' 'O' 0.0106 0.0060
                         'International Tables Vol C Tables 4.2.6.8 and 6.1.1.4'
    'S' 'S' 0.1246 0.1234
                         'International Tables Vol C Tables 4.2.6.8 and 6.1.1.4'
    'Ag' 'Ag' -0.8971 1.1015
                         'International Tables Vol C Tables 4.2.6.8 and 6.1.1.4'
_computing_data_collection     'APEX2 (Bruker, 2007)'
_computing_cell_refinement     'SAINT-Plus (Bruker, 2007)'
_computing_data_reduction     'SAINT-Plus (Bruker, 2007)'
_computing_structure_solution     'SHELXS97 (Sheldrick, 2008)'
_computing_structure_refinement     'SHELXL97 (Sheldrick, 2008)'
_computing_molecular_graphics     'SHELXTL (Sheldrick, 2008)'
_computing_publication_material     'SHELXTL (Sheldrick, 2008)'
loop_
    _atom_site_type_symbol
    _atom_site_label
    _atom_site_fract_x
    _atom_site_fract_y
    _atom_site_fract_z
    _atom_site_U_iso_or_equiv
    _atom_site_adp_type
    _atom_site_calc_flag
    _atom_site_refinement_flags
    _atom_site_occupancy
    _atom_site_disorder_assembly
    _atom_site_disorder_group
    Ag Ag1 0.81252(4) 0.174975(15) 0.078449(17) 0.04992(10) Uani d . 1 . .
    N N2 0.7873(3) 0.14417(14) -0.11767(17) 0.0335(4) Uani d . 1 . .
    N N3 0.7593(3) 0.00808(15) 0.04023(18) 0.0389(4) Uani d . 1 . .
    C C3 0.7075(4) 0.03190(19) -0.2672(2) 0.0420(6) Uani d . 1 . .
    H H3A 0.6753 -0.0311 -0.2936 0.050 Uiso calc R 1 . .
    C C4 0.7418(3) 0.05178(16) -0.1536(2) 0.0333(5) Uani d . 1 . .
    C C6 0.6871(4) -0.1210(2) -0.0934(3) 0.0480(6) Uani d . 1 . .
    H H6A 0.6683 -0.1416 -0.1675 0.058 Uiso calc R 1 . .
    C C9 0.7459(4) -0.0571(2) 0.1213(3) 0.0477(6) Uani d . 1 . .
    H H9A 0.7662 -0.0355 0.1950 0.057 Uiso calc R 1 . .
    C C8 0.7034(4) -0.1546(2) 0.1002(3) 0.0527(7) Uani d . 1 . .
    H H8A 0.6952 -0.1977 0.1586 0.063 Uiso calc R 1 . .
    C C7 0.6733(4) -0.1873(2) -0.0083(3) 0.0544(8) Uani d . 1 . .
    H H7A 0.6440 -0.2529 -0.0246 0.065 Uiso calc R 1 . .
    C C5 0.7293(3) -0.02331(18) -0.0662(2) 0.0359(5) Uani d . 1 . .
    S S1 0.85817(10) 0.33521(4) -0.14563(5) 0.04032(15) Uani d . 1 . .
    N N1 0.7693(3) 0.19927(16) -0.30431(18) 0.0410(5) Uani d . 1 . .
    C C1 0.7996(3) 0.21175(17) -0.1937(2) 0.0338(5) Uani d . 1 . .
    O O2 0.6717(4) 0.38366(17) -0.1628(2) 0.0786(8) Uani d . 1 . .
    C C2 0.7221(4) 0.1074(2) -0.3396(2) 0.0463(6) Uani d . 1 . .
    H H2B 0.6986 0.0947 -0.4160 0.056 Uiso calc R 1 . .
    O O1 0.9932(4) 0.36957(18) -0.21511(19) 0.0694(7) Uani d . 1 . .
    O O3 0.9460(3) 0.32665(13) -0.02960(17) 0.0521(5) Uani d . 1 . .
    O O4 1.2896(6) 0.4143(3) 0.0834(5) 0.189(3) Uani d . 1 . .
    H H2 1.1797 0.3920 0.0504 0.226 Uiso d R 1 . .
    H H1 1.3116 0.4722 0.1086 0.226 Uiso d R 1 . .
loop_
    _atom_site_aniso_label
    _atom_site_aniso_U_11
    _atom_site_aniso_U_22
    _atom_site_aniso_U_33
    _atom_site_aniso_U_12
    _atom_site_aniso_U_13
    _atom_site_aniso_U_23
    Ag1 0.07851(18) 0.03703(13) 0.03468(13) 0.00054(9) 0.01113(10) -0.00254(7)
    N2 0.0349(10) 0.0297(9) 0.0368(11) -0.0010(8) 0.0082(8) -0.0028(8)
    N3 0.0411(11) 0.0335(10) 0.0430(11) 0.0032(9) 0.0096(9) 0.0039(9)
    C3 0.0486(14) 0.0329(12) 0.0455(14) -0.0056(11) 0.0107(11) -0.0092(10)
    C4 0.0272(11) 0.0300(11) 0.0432(13) 0.0012(8) 0.0076(9) -0.0016(9)
    C6 0.0498(15) 0.0319(13) 0.0616(18) -0.0013(11) 0.0077(13) -0.0046(11)
    C9 0.0497(15) 0.0428(14) 0.0526(16) 0.0047(12) 0.0144(12) 0.0088(12)
    C8 0.0436(15) 0.0419(14) 0.074(2) 0.0054(11) 0.0144(14) 0.0200(14)
    C7 0.0494(16) 0.0296(13) 0.083(2) 0.0000(11) 0.0094(15) 0.0069(13)
    C5 0.0283(11) 0.0305(11) 0.0496(14) 0.0021(9) 0.0091(10) 0.0000(10)
    S1 0.0537(4) 0.0295(3) 0.0366(3) -0.0036(3) 0.0045(3) -0.0018(2)
    N1 0.0530(13) 0.0370(10) 0.0342(11) -0.0035(9) 0.0110(9) -0.0035(8)
    C1 0.0352(11) 0.0318(11) 0.0354(12) -0.0005(9) 0.0089(9) -0.0030(9)
    O2 0.0733(15) 0.0478(13) 0.105(2) 0.0202(11) -0.0121(14) -0.0218(13)
    C2 0.0590(16) 0.0432(14) 0.0368(13) -0.0060(12) 0.0087(11) -0.0094(11)
    O1 0.0992(17) 0.0608(14) 0.0516(12) -0.0412(13) 0.0224(12) -0.0040(10)
    O3 0.0732(13) 0.0410(11) 0.0394(11) -0.0113(9) 0.0021(9) -0.0044(8)
    O4 0.113(3) 0.114(3) 0.304(7) 0.030(2) -0.063(4) -0.126(4)
loop_
    _geom_bond_atom_site_label_1
    _geom_bond_atom_site_label_2
    _geom_bond_site_symmetry_2
    _geom_bond_distance
    _geom_bond_publ_flag
    Ag1 N1 4_566 2.279(2) y
    Ag1 N2 . 2.393(2) y
    Ag1 N3 . 2.337(2) y
    Ag1 O1 4_566 2.668(2) y
    Ag1 O3 . 2.693(2) y
    N2 C1 . 1.317(3) ?
    N2 C4 . 1.351(3) ?
    N3 C9 . 1.340(3) ?
    N3 C5 . 1.342(3) ?
    C3 C2 . 1.368(4) ?
    C3 C4 . 1.384(3) ?
    C3 H3A . 0.9300 ?
    C4 C5 . 1.487(3) ?
    C6 C7 . 1.388(4) ?
    C6 C5 . 1.389(4) ?
    C6 H6A . 0.9300 ?
    C9 C8 . 1.374(4) ?
    C9 H9A . 0.9300 ?
    C8 C7 . 1.370(5) ?
    C8 H8A . 0.9300 ?
    C7 H7A . 0.9300 ?
    S1 O2 . 1.429(2) ?
    S1 O3 . 1.438(2) ?
    S1 O1 . 1.439(2) ?
    S1 C1 . 1.803(2) ?
    N1 C1 . 1.333(3) ?
    N1 C2 . 1.344(3) ?
    N1 Ag1 4_565 2.279(2) ?
    C2 H2B . 0.9300 ?
    O4 H2 . 0.8500 ?
    O4 H1 . 0.8500 ?
loop_
    _geom_angle_atom_site_label_1
    _geom_angle_atom_site_label_2
    _geom_angle_atom_site_label_3
    _geom_angle_site_symmetry_1
    _geom_angle_site_symmetry_3
    _geom_angle
    _geom_angle_publ_flag
    N1 Ag1 N3 4_566 . 145.30(7) ?
    N1 Ag1 N2 4_566 . 139.26(7) ?
    N3 Ag1 N2 . . 69.52(7) ?
    O1 Ag1 N2 4_566 . 146.68(7) ?
    O1 Ag1 N3 4_566 . 89.82(7) ?
    O1 Ag1 N1 4_566 4_566 71.05(8) ?
    O3 Ag1 N1 . 4_566 79.63(7) ?
    O3 Ag1 N2 . . 67.83(7) ?
    O3 Ag1 N3 . . 134.83(6) ?
    C1 N2 C4 . . 117.7(2) ?
    C1 N2 Ag1 . . 124.89(16) ?
    C4 N2 Ag1 . . 117.21(15) ?
    C9 N3 C5 . . 118.4(2) ?
    C9 N3 Ag1 . . 121.87(19) ?
    C5 N3 Ag1 . . 119.59(16) ?
    C2 C3 C4 . . 118.3(2) ?
    C2 C3 H3A . . 120.9 ?
    C4 C3 H3A . . 120.9 ?
    N2 C4 C3 . . 119.6(2) ?
    N2 C4 C5 . . 116.7(2) ?
    C3 C4 C5 . . 123.7(2) ?
    C7 C6 C5 . . 119.0(3) ?
    C7 C6 H6A . . 120.5 ?
    C5 C6 H6A . . 120.5 ?
    N3 C9 C8 . . 122.9(3) ?
    N3 C9 H9A . . 118.5 ?
    C8 C9 H9A . . 118.5 ?
    C7 C8 C9 . . 119.0(3) ?
    C7 C8 H8A . . 120.5 ?
    C9 C8 H8A . . 120.5 ?
    C8 C7 C6 . . 119.0(3) ?
    C8 C7 H7A . . 120.5 ?
    C6 C7 H7A . . 120.5 ?
    N3 C5 C6 . . 121.6(2) ?
    N3 C5 C4 . . 116.7(2) ?
    C6 C5 C4 . . 121.7(2) ?
    O2 S1 O3 . . 113.36(16) ?
    O2 S1 O1 . . 115.00(18) ?
    O3 S1 O1 . . 113.20(14) ?
    O2 S1 C1 . . 103.76(13) ?
    O3 S1 C1 . . 105.92(11) ?
    O1 S1 C1 . . 104.21(12) ?
    C1 N1 C2 . . 115.2(2) ?
    C1 N1 Ag1 . 4_565 121.18(17) ?
    C2 N1 Ag1 . 4_565 123.49(17) ?
    N2 C1 N1 . . 126.8(2) ?
    N2 C1 S1 . . 117.60(18) ?
    N1 C1 S1 . . 115.62(18) ?
    N1 C2 C3 . . 122.4(2) ?
    N1 C2 H2B . . 118.8 ?
    C3 C2 H2B . . 118.8 ?
    H2 O4 H1 . . 126.2 ?
loop_
    _geom_hbond_atom_site_label_D
    _geom_hbond_atom_site_label_H
    _geom_hbond_atom_site_label_A
    _geom_hbond_site_symmetry_A
    _geom_hbond_distance_DH
    _geom_hbond_distance_HA
    _geom_hbond_distance_DA
    _geom_hbond_angle_DHA
    _geom_hbond_publ_flag
    O4 H2 O3 . 0.85 1.95 2.793(4) 173 y
    O4 H1 O2 3_765 0.85 2.07 2.913(4) 173 y
data_global
_journal_date_recd_electronic     2010-03-22
_journal_date_accepted     2010-04-04
_journal_name_full     'Acta Crystallographica, Section E'
_journal_year     2010
_journal_volume     66
_journal_issue      5
_journal_page_first     m514
_journal_page_last     m514
_journal_paper_category     QM
_journal_coeditor_code     HY2295
_publ_contact_author_name     'Hai-Bin Zhu'
_publ_contact_author_address
;
School of chemistry and chemical engineering
Southeast University
Nanjing
People's Republic of China
;
_publ_contact_author_email     zhuhaibin@seu.edu.cn
_publ_contact_author_fax     ?
_publ_contact_author_phone     ?
_publ_section_title
;
<i>catena</i>-Poly[[silver(I)-[\m-4-(2-pyridyl)pyrimidine-2-sulfonato]]
monohydrate]
;
loop_
    _publ_author_name
    _publ_author_footnote
    _publ_author_address
    'Zhu, Hai-Bin' .
;
School of Chemistry and Chemical Engineering
Southeast University
Nanjing
People's Republic of China
;
