# Supplementary material for: catena-Poly[[silver(I)-[μ-4-(2-pyrid­yl)­pyrimidine-2-sulfonato]] monohydrate]
Source: Acta Crystallogr Sect E Struct Rep Online. 2010 Apr 10;66(Pt 5):m514. doi: 10.1107/S1600536810012596 (PMC2979118; doi:10.1107/S1600536810012596)
Supplement: Supplementary file 2 [file e-66-0m514-Isup2.hkl]

# 
# h,k,l, Fc-squared, Fo-squared, sigma(Fo-squared) and status flag 
# 
data_I
_shelx_title ' 1 in P2(1)/c' 
_shelx_refln_list_code          4 
_shelx_F_calc_maximum      296.65 
_exptl_crystal_F_000       850.00 
_reflns_d_resolution_high  0.7686 
 
loop_ 
 _symmetry_equiv_pos_as_xyz 
 'x, y, z' 
 '-x, y+1/2, -z+1/2' 
 '-x, -y, -z' 
 'x, -y-1/2, z-1/2' 
 
_cell_length_a     6.9020 
_cell_length_b    13.6228 
_cell_length_c    12.1337 
_cell_angle_alpha  90.000 
_cell_angle_beta   99.975 
_cell_angle_gamma  90.000 
 
_shelx_F_squared_multiplier     1.000 
 
loop_ 
 _refln_index_h 
 _refln_index_k 
 _refln_index_l 
 _refln_F_squared_calc 
 _refln_F_squared_meas 
 _refln_F_squared_sigma 
 _refln_observed_status 
   1   0   0    12086.07    12313.63    180.25 o 
   2   0   0    88003.55    80430.66   1827.58 o 
   3   0   0     2638.06     2635.88     31.99 o 
   4   0   0     2054.39     2308.35     54.73 o 
   5   0   0      663.03      656.98     13.93 o 
   6   0   0      436.92      418.20     12.18 o 
   7   0   0       18.40       17.40      7.41 o 
   8   0   0       38.61       44.14      6.91 o 
   1   1   0    43973.30    43180.74   1369.97 o 
   2   1   0    32368.48    30904.50    333.82 o 
   3   1   0      827.68      827.31     10.57 o 
   4   1   0     9010.70     8917.72     61.28 o 
   5   1   0      279.50      267.48      6.25 o 
   6   1   0      726.53      739.77     11.59 o 
   7   1   0      142.61      129.54      6.20 o 
   8   1   0        0.08       -2.52      5.03 o 
   0   2   0     8502.49     9323.50    142.39 o 
   1   2   0     6736.71     6808.95     84.82 o 
   2   2   0       23.60       26.41      2.15 o 
   3   2   0     7204.14     6970.88     53.36 o 
   4   2   0     1177.44     1241.14     13.08 o 
   5   2   0     1563.03     1577.66     19.92 o 
   6   2   0      890.18      848.78     16.39 o 
   7   2   0      101.33       98.51      6.62 o 
   8   2   0      145.74      121.76      7.72 o 
   1   3   0      968.12      748.34      7.99 o 
   2   3   0      678.10      788.11      9.03 o 
   3   3   0      266.56      260.99      4.53 o 
   4   3   0      364.58      390.20      5.90 o 
   5   3   0        1.09       -2.24      2.24 o 
   6   3   0       25.88       27.52      4.58 o 
   7   3   0        5.08       13.30      4.36 o 
   8   3   0        0.58        4.12      8.64 o 
   0   4   0    17542.68    17635.23    444.86 o 
   1   4   0     1863.07     1812.90     17.21 o 
   2   4   0      305.85      247.04      3.87 o 
   3   4   0       18.27       14.96      1.63 o 
   4   4   0      252.54      289.41      5.72 o 
   5   4   0       24.35       21.15      4.34 o 
   6   4   0      531.90      511.85     14.25 o 
   7   4   0        8.25        8.58      8.23 o 
   8   4   0       49.57       36.40      7.50 o 
   1   5   0    14644.24    14623.56    123.33 o 
   2   5   0    10202.40    10519.18     91.26 o 
   3   5   0       19.96       17.21      2.54 o 
   4   5   0     3356.03     3285.75     34.19 o 
   5   5   0      439.83      402.70     16.05 o 
   6   5   0      206.46      207.62     10.17 o 
   7   5   0       64.94       57.92      7.26 o 
   8   5   0        0.82        4.35      5.93 o 
   0   6   0    38847.38    38171.26    499.18 o 
   1   6   0     7541.11     7559.71     65.03 o 
   2   6   0     5767.36     5933.91     46.16 o 
   3   6   0     8115.50     7766.00     70.93 o 
   4   6   0       91.82       82.27      4.90 o 
   5   6   0     1125.88     1128.74     16.92 o 
   6   6   0      446.38      413.56     13.67 o 
   7   6   0        0.27       -1.26      5.33 o 
   8   6   0       30.01       13.17     10.70 o 
   1   7   0    13058.40    12935.89    109.19 o 
   2   7   0    11324.58    11348.65    100.02 o 
   3   7   0      277.90      247.67      6.96 o 
   4   7   0     4285.42     4192.59     42.91 o 
   5   7   0      309.43      296.38      8.77 o 
   6   7   0      178.33      204.57     10.43 o 
   7   7   0       95.57      115.66      9.88 o 
   8   7   0        2.50        8.23     10.70 o 
   0   8   0     7195.68     7046.79     76.13 o 
   1   8   0     1596.45     1649.32     14.97 o 
   2   8   0     2327.15     2338.08     25.60 o 
   3   8   0     4187.89     4210.89     42.57 o 
   4   8   0       60.10       65.44      5.53 o 
   5   8   0      475.08      492.39     11.52 o 
   6   8   0       93.88       98.68      8.09 o 
   7   8   0        8.21        5.06      5.93 o 
   1   9   0      853.32      883.96     22.10 o 
   2   9   0      801.82      801.33     12.42 o 
   3   9   0       98.28       96.13      5.47 o 
   4   9   0      331.51      349.13      9.48 o 
   5   9   0        2.89       -0.55      3.65 o 
   6   9   0       27.63       39.02      6.52 o 
   7   9   0        9.45       10.55      6.32 o 
   0  10   0       67.50       91.36      7.41 o 
   1  10   0      159.25      156.10      4.63 o 
   2  10   0       21.73       24.19      3.35 o 
   3  10   0      105.37      109.65      6.03 o 
   4  10   0       42.11       45.21      4.84 o 
   5  10   0        1.43       -3.57      3.57 o 
   6  10   0        1.39       -4.86      4.86 o 
   7  10   0       33.01       33.75     12.35 o 
   1  11   0      642.59      670.18      9.75 o 
   2  11   0     1462.46     1520.23     17.28 o 
   3  11   0       59.73       69.23      5.18 o 
   4  11   0      478.61      486.22     15.08 o 
   5  11   0      239.93      219.20      9.07 o 
   6  11   0        1.99        0.66      5.48 o 
   0  12   0     2304.84     2355.77     34.33 o 
   1  12   0     1006.10     1011.08     13.75 o 
   2  12   0      351.77      371.33      7.28 o 
   3  12   0     2202.02     2192.76     27.58 o 
   4  12   0      259.95      263.02      9.41 o 
   5  12   0      138.27      128.07      7.72 o 
   6  12   0       82.83       88.07     11.52 o 
   1  13   0     2246.16     2150.49     35.79 o 
   2  13   0     1703.17     1717.51     24.11 o 
   3  13   0        2.11        5.93      3.53 o 
   4  13   0      469.45      462.82     14.76 o 
   5  13   0      145.44      139.36     14.40 o 
   0  14   0     2362.27     2189.31     52.68 o 
   1  14   0      218.05      220.88     11.64 o 
   2  14   0      510.39      494.16     16.00 o 
   3  14   0      298.25      289.71     18.93 o 
   4  14   0       45.39       34.57      6.52 o 
   5  14   0        4.75        4.73      5.73 o 
   1  15   0      349.34      331.80     23.46 o 
   2  15   0      137.46      135.17     10.75 o 
   3  15   0       17.14       15.64      9.88 o 
   4  15   0       25.18       27.16     10.70 o 
   0  16   0       32.77       21.40     10.70 o 
   1  16   0        2.02       -0.82      6.40 o 
   2  16   0        5.91       -6.09      6.09 o 
   3  16   0       16.80       -4.12      9.05 o 
   1  17   0      233.76      248.16     13.97 o 
   2  17   0       65.52       65.19      9.89 o 
  -8   1   1        1.27        2.56      4.58 o 
  -7   1   1       99.28      105.38      5.54 o 
  -6   1   1       51.65       55.00      4.17 o 
  -5   1   1     1430.07     1417.29     16.02 o 
  -4   1   1     2324.17     2402.25     21.45 o 
  -3   1   1     3499.19     3496.15     48.96 o 
  -2   1   1    18795.99    20023.08    125.20 o 
  -1   1   1      360.35      364.00      6.52 o 
   0   1   1     9887.70    10957.16    116.66 o 
   1   1   1      480.69      405.94      5.73 o 
   2   1   1     2875.43     3231.43     25.79 o 
   3   1   1      424.00      346.19      4.71 o 
   4   1   1      114.81      133.36      9.26 o 
   5   1   1        4.92        4.27      2.42 o 
   6   1   1        0.19        4.68      6.81 o 
   7   1   1        0.84       -3.74      3.74 o 
   8   1   1        1.22       -4.36      4.36 o 
  -8   2   1       62.99       61.26      8.09 o 
  -7   2   1      129.07      145.33      7.60 o 
  -6   2   1     3084.32     2942.45     28.66 o 
  -5   2   1      117.17      132.35      5.00 o 
  -4   2   1    14199.97    14088.14     94.38 o 
  -3   2   1     4854.87     4551.79     32.51 o 
  -2   2   1    12062.70    12704.16    114.40 o 
  -1   2   1    10665.31    10179.07     86.44 o 
   0   2   1     4555.05     5205.40     48.21 o 
   1   2   1      528.99      671.43      8.38 o 
   2   2   1     1526.94     1587.87     14.02 o 
   3   2   1      210.29      214.81      3.75 o 
   4   2   1     1731.50     1663.43     16.64 o 
   5   2   1      211.14      198.77      5.78 o 
   6   2   1        5.93        8.22      2.98 o 
   7   2   1        3.79        2.59      4.22 o 
   8   2   1        8.53        9.88      4.85 o 
  -8   3   1      821.87      759.70     20.07 o 
  -7   3   1      413.35      426.86     23.87 o 
  -6   3   1     1583.37     1514.63     20.35 o 
  -5   3   1     4226.34     4072.68     57.17 o 
  -4   3   1       82.40       91.82     10.10 o 
  -3   3   1     4967.72     5055.76     37.08 o 
  -2   3   1    17015.29    16680.27    122.47 o 
  -1   3   1     7772.41     7688.84    104.16 o 
   0   3   1     5664.49     5591.80     41.94 o 
   1   3   1     6402.17     6518.33     56.52 o 
   2   3   1      982.00     1062.94     10.20 o 
   3   3   1     2846.70     2702.83     22.97 o 
   4   3   1      427.40      404.22      6.05 o 
   5   3   1      130.27      144.82     11.63 o 
   6   3   1      265.70      257.86      8.70 o 
   7   3   1       20.02       29.39      5.01 o 
   8   3   1       65.81       77.78      6.89 o 
  -8   4   1        0.48        3.13      5.73 o 
  -7   4   1      385.79      388.99     13.67 o 
  -6   4   1     1031.24     1070.62     21.24 o 
  -5   4   1        1.51        5.03      2.77 o 
  -4   4   1     6554.41     6479.17     51.06 o 
  -3   4   1     7236.29     7202.03     73.30 o 
  -2   4   1      569.24      616.16      8.41 o 
  -1   4   1    12008.28    12205.21    116.84 o 
   0   4   1    10632.86    10304.50     75.95 o 
   1   4   1      712.56      783.57     10.48 o 
   2   4   1     9118.90     8866.30     75.32 o 
   3   4   1       40.96       47.98      2.47 o 
   4   4   1     3236.31     3244.90     25.46 o 
   5   4   1      102.47      106.84      5.97 o 
   6   4   1      138.19      161.10      9.94 o 
   7   4   1        0.41        0.09      5.14 o 
   8   4   1       14.62       15.42      6.52 o 
  -8   5   1       58.39       71.47      9.47 o 
  -7   5   1       51.46       65.61      7.26 o 
  -6   5   1      114.53      122.68      8.15 o 
  -5   5   1     1156.02     1144.38     16.59 o 
  -4   5   1     1407.75     1395.05     14.65 o 
  -3   5   1     1444.53     1440.68     13.45 o 
  -2   5   1    16142.71    16012.97    117.70 o 
  -1   5   1      145.08      147.14      3.14 o 
   0   5   1    13795.17    13855.38     91.12 o 
   1   5   1      399.63      421.36     14.56 o 
   2   5   1     2410.55     2499.52     31.13 o 
   3   5   1      662.34      645.21      6.92 o 
   4   5   1       70.59       66.09      4.52 o 
   5   5   1       34.58       32.35      5.51 o 
   6   5   1       49.09       58.87      6.91 o 
   7   5   1        0.81        0.91      5.14 o 
   8   5   1        5.20        4.00      5.93 o 
  -8   6   1        0.58        7.64      7.00 o 
  -7   6   1       28.02       27.45      5.93 o 
  -6   6   1        2.11       12.35      5.76 o 
  -5   6   1       62.76       64.44      4.90 o 
  -4   6   1      485.83      540.21     20.63 o 
  -3   6   1      949.74      963.77      8.94 o 
  -2   6   1      281.57      325.87      5.82 o 
  -1   6   1      964.84      994.16      9.83 o 
   0   6   1     2054.34     2440.44     18.09 o 
   1   6   1     1214.59     1240.52     14.24 o 
   2   6   1        3.95        6.17      2.33 o 
   3   6   1      311.14      315.80      5.93 o 
   4   6   1        0.39        0.26      3.43 o 
   5   6   1      147.03      153.67      8.89 o 
   6   6   1        1.38        3.68      4.72 o 
   7   6   1       36.09       42.23      7.00 o 
   8   6   1        4.36        2.47     10.70 o 
  -8   7   1        8.06        5.76      9.88 o 
  -7   7   1       13.59        6.15      5.35 o 
  -6   7   1       13.50       16.68      5.51 o 
  -5   7   1      123.98      120.62      8.84 o 
  -4   7   1      826.00      806.05     13.31 o 
  -3   7   1        0.04       -0.05      2.63 o 
  -2   7   1     2743.02     2851.04     24.21 o 
  -1   7   1     1312.84     1373.24     12.96 o 
   0   7   1      664.16      747.40      7.40 o 
   1   7   1      464.19      518.36      8.36 o 
   2   7   1      145.62      173.41      5.37 o 
   3   7   1       13.34       14.88      2.42 o 
   4   7   1       20.71       27.18      3.94 o 
   5   7   1        4.72        5.92      4.55 o 
   6   7   1        7.69       15.35      5.73 o 
   7   7   1        4.43        5.76      5.93 o 
   8   7   1        1.41        6.58     10.70 o 
  -7   8   1       41.38       49.19      7.50 o 
  -6   8   1      613.41      610.94     16.58 o 
  -5   8   1      181.38      179.69      8.02 o 
  -4   8   1     1579.17     1503.54     20.27 o 
  -3   8   1     3528.73     3424.29     30.73 o 
  -1   8   1     3564.97     3541.01     26.23 o 
   0   8   1     2703.82     2702.01     20.56 o 
   1   8   1        9.11       12.37      2.26 o 
   2   8   1     1013.89     1020.75     13.93 o 
   3   8   1      202.04      198.61      5.58 o 
   4   8   1      368.93      359.36      9.31 o 
   5   8   1      171.81      166.69     13.68 o 
   6   8   1       64.80       83.06     13.17 o 
   7   8   1       11.29       11.93      6.09 o 
  -7   9   1       98.55      108.28      9.59 o 
  -6   9   1       79.87       86.40      8.09 o 
  -5   9   1     1248.03     1253.51     19.16 o 
  -4   9   1     1503.33     1446.00     20.09 o 
  -3   9   1      418.39      427.21      9.48 o 
  -2   9   1     8535.71     8542.98     77.83 o 
  -1   9   1     2243.25     2270.31     21.74 o 
   0   9   1     2813.38     2983.74     28.51 o 
   1   9   1     2947.85     2958.69     26.28 o 
   2   9   1       39.10       49.80      3.74 o 
   3   9   1     1113.53     1123.06     22.21 o 
   4   9   1      237.68      235.29      8.00 o 
   5   9   1       32.01       40.25      4.81 o 
   6   9   1       41.67       35.27      6.91 o 
   7   9   1        0.07        0.59      5.93 o 
  -7  10   1       71.58      100.41     14.81 o 
  -6  10   1      231.14      265.80     16.05 o 
  -5  10   1       24.63       23.77      6.81 o 
  -4  10   1     1402.62     1365.59     32.43 o 
  -3  10   1     5123.28     5096.92     51.09 o 
  -2  10   1       84.29       90.96      3.77 o 
  -1  10   1     5596.26     5666.42     46.49 o 
   0  10   1     1822.05     1855.05     18.27 o 
   1  10   1      813.71      805.29     10.43 o 
   2  10   1     2012.80     2028.89     23.90 o 
   3  10   1      259.03      264.80      8.33 o 
   4  10   1      293.62      290.36      9.13 o 
   5  10   1      253.87      271.45      9.55 o 
   6  10   1        0.85        0.16      5.48 o 
   7  10   1       48.08       94.65     14.81 o 
  -6  11   1       77.09       75.72     10.70 o 
  -5  11   1      509.46      541.46     28.81 o 
  -4  11   1      138.00      125.58      7.04 o 
  -3  11   1      338.35      359.98      9.77 o 
  -2  11   1     2581.20     2549.16     24.99 o 
  -1  11   1      869.44      867.14     13.58 o 
   0  11   1     1307.88     1276.86     17.11 o 
   1  11   1     2255.45     2293.43     22.35 o 
   2  11   1        9.07        8.64      2.55 o 
   3  11   1     1315.43     1338.69     19.73 o 
   4  11   1      291.65      278.00     11.60 o 
   5  11   1      169.68      194.10      8.87 o 
   6  11   1      171.38      177.57     11.67 o 
  -6  12   1       22.83       25.51      9.05 o 
  -5  12   1        3.11        5.81      4.92 o 
  -4  12   1      353.79      382.77     13.35 o 
  -3  12   1      181.70      186.35      9.48 o 
  -2  12   1       38.71       52.18      5.93 o 
  -1  12   1      337.77      347.94     15.64 o 
   0  12   1      401.45      354.55     11.07 o 
   1  12   1      136.67      150.54      8.30 o 
   2  12   1     1368.20     1315.38     17.34 o 
   3  12   1       24.33       21.21      4.36 o 
   4  12   1      545.91      561.88     13.11 o 
   5  12   1      107.96      119.11      6.46 o 
   6  12   1       16.41       27.16     12.35 o 
  -6  13   1        6.94       -4.94      8.23 o 
  -5  13   1        8.16        5.72      5.33 o 
  -4  13   1       40.38       33.60      6.32 o 
  -3  13   1      126.83      120.99      8.89 o 
  -2  13   1        0.78        0.27      4.34 o 
  -1  13   1      273.30      274.57     10.88 o 
   0  13   1       90.51       94.35      7.30 o 
   1  13   1       70.39       83.77      6.28 o 
   2  13   1       11.27       11.26      4.53 o 
   3  13   1        0.42       -5.27      6.13 o 
   4  13   1      113.59      112.74      7.76 o 
   5  13   1        0.14        1.12      4.63 o 
  -5  14   1        7.92        8.81      5.73 o 
  -4  14   1       27.15       16.05      8.64 o 
  -3  14   1      701.69      703.15     18.93 o 
  -2  14   1      303.82      294.69     12.06 o 
  -1  14   1      324.30      359.07     12.65 o 
   0  14   1      370.33      367.86     14.56 o 
   1  14   1        4.66        8.05      5.00 o 
   2  14   1       67.74       76.86      8.42 o 
   3  14   1      112.28      127.57     14.81 o 
   4  14   1        3.64       -4.55      4.55 o 
   5  14   1        6.39        4.07      5.73 o 
  -4  15   1      252.79      245.27     18.93 o 
  -3  15   1       89.62       91.36     13.99 o 
  -2  15   1      851.27      852.21     22.09 o 
  -1  15   1      335.89      358.45     14.55 o 
   0  15   1       49.07       60.49      8.42 o 
   1  15   1      433.03      464.92     16.30 o 
   2  15   1      121.78      135.80     10.48 o 
   3  15   1       75.69       81.48     13.17 o 
   4  15   1       95.32       79.01     13.99 o 
  -3  16   1      682.22      666.67     29.63 o 
  -2  16   1        4.80        4.12      6.98 o 
  -1  16   1      576.69      564.96     18.62 o 
   0  16   1      512.48      479.84     17.46 o 
   1  16   1       15.69        6.66      7.82 o 
   2  16   1      385.17      389.39     15.71 o 
   3  16   1       51.78       46.09     12.35 o 
  -2  17   1      749.15      755.82     22.40 o 
  -1  17   1      218.84      215.23     13.35 o 
   0  17   1      372.37      350.69     16.00 o 
   1  17   1      537.73      526.17     18.62 o 
   2  17   1       17.19       18.93     10.70 o 
  -8   0   2       27.35       29.04      5.93 o 
  -7   0   2      292.76      309.14     11.93 o 
  -6   0   2      247.39      293.47     16.05 o 
  -5   0   2       71.23       50.71     11.11 o 
  -4   0   2     3084.25     3050.71     37.82 o 
  -3   0   2      207.83      209.40      5.26 o 
  -2   0   2     9591.12     9672.21    100.81 o 
  -1   0   2      786.66      874.90     15.64 o 
   0   0   2     6705.21     6586.86     95.47 o 
   1   0   2     2943.22     3324.29     50.21 o 
   2   0   2       21.29       33.26      7.00 o 
   3   0   2     6260.27     5923.59    149.38 o 
   4   0   2     2875.36     2765.50     35.76 o 
   5   0   2      401.54      398.43     11.34 o 
   6   0   2      696.18      742.78     27.16 o 
   7   0   2        3.76        3.10      5.76 o 
   8   0   2       56.15       73.25     12.35 o 
  -8   1   2       71.11      102.93      8.67 o 
  -7   1   2        8.19       14.18      3.43 o 
  -6   1   2      586.71      600.05     10.37 o 
  -5   1   2      838.55      842.38     11.42 o 
  -4   1   2      456.35      447.95      6.28 o 
  -3   1   2     1299.95     1194.65     10.03 o 
  -2   1   2        0.59       14.87      2.39 o 
  -1   1   2       78.02       71.37      2.19 o 
   0   1   2     1812.36     1674.90     26.34 o 
   1   1   2        0.82       11.20      2.61 o 
   2   1   2    15016.04    14454.89    117.04 o 
   3   1   2     2470.49     2515.71     22.08 o 
   4   1   2     2117.74     2011.29     21.38 o 
   5   1   2      700.01      645.61      8.94 o 
   6   1   2       53.46       58.00      4.87 o 
   7   1   2      172.30      184.77      8.33 o 
   8   1   2       76.97       90.13      9.31 o 
  -8   2   2       90.88       86.24      8.42 o 
  -7   2   2       36.14       54.14      4.96 o 
  -6   2   2       31.46       19.63      3.88 o 
  -5   2   2        5.11       10.88     10.32 o 
  -4   2   2       79.13       51.75      4.51 o 
  -3   2   2      919.55     1000.12     10.30 o 
  -2   2   2      155.98      150.08      2.90 o 
  -1   2   2     2085.52     2052.78     19.14 o 
   0   2   2     1474.86     1652.48     13.45 o 
   1   2   2     4318.91     4261.06     37.04 o 
   2   2   2      112.53      133.39      3.13 o 
   3   2   2     1014.09      955.55     11.40 o 
   4   2   2      822.24      769.22     10.10 o 
   5   2   2       13.81       17.93      3.56 o 
   6   2   2      325.99      310.80     10.78 o 
   7   2   2       26.21       31.58      4.96 o 
   8   2   2       22.28       24.82      8.76 o 
  -8   3   2       66.28       54.27      7.84 o 
  -7   3   2        2.77       -1.65      4.66 o 
  -6   3   2       66.19       59.28      4.84 o 
  -5   3   2      202.07      198.65      5.94 o 
  -4   3   2      381.71      401.52      6.28 o 
  -3   3   2      508.70      479.54      6.57 o 
  -2   3   2      328.13      387.86      5.00 o 
  -1   3   2     2231.06     2168.20     18.62 o 
   0   3   2      791.15     1030.99      9.18 o 
   1   3   2      217.39      226.59      4.28 o 
   2   3   2        6.65       17.60      2.21 o 
   3   3   2       75.00       61.90      2.92 o 
   4   3   2       83.16       79.27      3.13 o 
   5   3   2       91.08       98.99      6.26 o 
   6   3   2       28.33       24.74      4.53 o 
   7   3   2       18.35       28.26      5.05 o 
   8   3   2        2.74        6.92      4.84 o 
  -8   4   2      122.78      108.23      9.01 o 
  -7   4   2       25.92       23.70      5.73 o 
  -6   4   2        2.73       -0.94      6.58 o 
  -5   4   2       18.33       25.01      2.97 o 
  -4   4   2       39.17       37.94      2.46 o 
  -3   4   2      103.48       99.29      3.34 o 
  -2   4   2      869.60      908.86     10.28 o 
  -1   4   2      174.89      175.83      4.78 o 
   0   4   2        3.56        9.08      0.90 o 
   1   4   2      388.60      398.90      8.60 o 
   2   4   2      102.57      100.26      4.20 o 
   3   4   2      945.19      967.52     10.71 o 
   4   4   2      304.68      279.41      6.18 o 
   5   4   2      117.22      117.57      6.32 o 
   6   4   2       39.87       38.48      7.71 o 
   7   4   2        8.83        2.65      4.53 o 
   8   4   2        6.54        9.17      6.17 o 
  -8   5   2        9.21       24.37      6.67 o 
  -7   5   2       24.21       24.19      7.00 o 
  -6   5   2       89.25       90.99      7.57 o 
  -5   5   2      944.75      964.64     14.72 o 
  -4   5   2        3.34       10.43      4.17 o 
  -3   5   2     2605.40     2617.07     22.75 o 
  -2   5   2      182.20      159.41      3.51 o 
  -1   5   2     3062.00     3121.74     24.94 o 
   0   5   2      389.00      395.43      5.82 o 
   1   5   2     2884.68     2922.32     28.18 o 
   2   5   2     4748.81     4788.09     82.72 o 
   3   5   2      188.34      185.73     13.99 o 
   4   5   2      995.01      956.25     17.57 o 
   5   5   2      241.29      245.63     16.05 o 
   6   5   2       76.32       79.85     14.40 o 
   7   5   2      136.27      160.03     10.43 o 
   8   5   2       28.62       45.27     12.35 o 
  -8   6   2        4.41       -3.70      9.47 o 
  -7   6   2      389.46      434.30     14.55 o 
  -6   6   2      248.32      285.21     11.34 o 
  -5   6   2      278.51      288.09      8.05 o 
  -4   6   2     1874.18     1840.69     28.21 o 
  -3   6   2      191.83      188.13      4.31 o 
  -2   6   2     3534.67     3674.35     29.85 o 
  -1   6   2     1677.82     1571.32     12.73 o 
   0   6   2     7014.77     7479.40     50.65 o 
   1   6   2     8270.41     8180.77     72.34 o 
   2   6   2      646.58      645.89      9.63 o 
   3   6   2     3828.79     3733.26     46.24 o 
   4   6   2      310.22      308.51      8.17 o 
   5   6   2      244.44      237.43     10.70 o 
   6   6   2      398.63      405.41     13.93 o 
   7   6   2       29.84       16.46      9.05 o 
   8   6   2       55.95       56.79     13.99 o 
  -8   7   2      121.23      172.02     16.46 o 
  -7   7   2       11.23       12.13      5.51 o 
  -6   7   2      894.33      890.30     35.39 o 
  -5   7   2     1193.76     1183.22     26.26 o 
  -4   7   2      317.16      336.96      8.39 o 
  -3   7   2     1810.84     1736.04     20.57 o 
  -2   7   2       25.84       46.80      3.65 o 
  -1   7   2     3079.37     3188.20     23.68 o 
   0   7   2     2036.15     1985.13     15.57 o 
   1   7   2      529.25      516.84      8.39 o 
   2   7   2     5357.07     5276.48     49.40 o 
   3   7   2     1422.16     1475.75     23.26 o 
   4   7   2      811.70      779.94     13.55 o 
   5   7   2     1125.36     1145.96     22.67 o 
   6   7   2       21.51       14.58      5.93 o 
   7   7   2      352.07      407.22     15.35 o 
  -8   8   2       11.38        8.23      9.88 o 
  -7   8   2      168.43      178.56     10.75 o 
  -6   8   2        0.05       -4.17      4.55 o 
  -5   8   2      341.73      331.49      9.18 o 
  -4   8   2      563.13      558.67     11.08 o 
  -3   8   2      429.08      420.87     14.68 o 
  -2   8   2      530.37      502.23      7.07 o 
  -1   8   2     1649.14     1621.19     16.07 o 
   0   8   2     2548.22     2425.29     18.81 o 
   1   8   2     7132.06     7104.94     64.56 o 
   2   8   2      271.65      322.27      8.64 o 
   3   8   2      792.14      812.60     16.26 o 
   4   8   2      870.26      913.87     15.16 o 
   5   8   2        9.96       10.44      5.33 o 
   6   8   2      697.08      713.58     27.98 o 
   7   8   2       74.46       67.42      8.50 o 
  -7   9   2        1.80       -6.58      6.58 o 
  -6   9   2       19.66       14.94      7.00 o 
  -5   9   2      182.39      201.31      7.88 o 
  -4   9   2        6.21        0.95      3.14 o 
  -3   9   2      554.89      575.86     11.04 o 
  -2   9   2      233.31      233.92      6.74 o 
  -1   9   2      738.45      751.81      8.23 o 
   0   9   2     2358.38     2359.40     21.49 o 
   1   9   2        6.58       13.13      2.04 o 
   2   9   2     1272.51     1271.14     16.62 o 
   3   9   2      402.88      421.37     12.18 o 
   4   9   2       32.75       36.56      5.51 o 
   5   9   2      249.55      257.35     11.47 o 
   6   9   2       63.92       60.59      7.71 o 
   7   9   2       34.23       27.16     12.35 o 
  -6  10   2        1.68       -2.06      4.66 o 
  -5  10   2        1.21        8.13      7.41 o 
  -4  10   2      136.35      173.06     21.40 o 
  -3  10   2       24.16       54.32      9.05 o 
  -2  10   2      291.38      284.19     10.14 o 
  -1  10   2      138.79      144.69      6.44 o 
   0  10   2       27.90       29.93      3.05 o 
   1  10   2      215.41      209.96      5.25 o 
   2  10   2      332.00      306.94      7.91 o 
   3  10   2        5.17        7.83      3.35 o 
   4  10   2      137.33      128.08     10.21 o 
   5  10   2        8.75        1.75      4.21 o 
   6  10   2        2.77        8.53      6.09 o 
   7  10   2        2.28       12.35     11.52 o 
  -6  11   2      131.76      130.42      9.59 o 
  -5  11   2      421.69      404.51     13.67 o 
  -4  11   2        5.48        2.91      4.34 o 
  -3  11   2      260.01      253.64     10.07 o 
  -2  11   2      172.55      184.58      6.84 o 
  -1  11   2      605.39      613.15     14.41 o 
   0  11   2      238.30      226.58      8.67 o 
   1  11   2      745.56      760.76     13.06 o 
   2  11   2        4.50        0.73      2.90 o 
   3  11   2        7.66        6.66      3.74 o 
   4  11   2        1.36       -3.65      3.65 o 
   5  11   2      131.02      121.61      7.52 o 
   6  11   2        2.94       -5.61      5.61 o 
  -6  12   2      103.71      109.86      9.26 o 
  -5  12   2       90.80      109.34      8.67 o 
  -4  12   2      618.88      621.86     16.52 o 
  -3  12   2      155.29      145.91      6.74 o 
  -2  12   2      559.93      576.96     15.00 o 
  -1  12   2      288.32      284.91     10.66 o 
   0  12   2     1913.82     1981.71     31.03 o 
   1  12   2     1729.86     1658.73     27.60 o 
   2  12   2      327.74      353.94      9.29 o 
   3  12   2      786.15      771.72     14.82 o 
   4  12   2        4.15        8.20      4.32 o 
   5  12   2      146.20      150.28     12.49 o 
   6  12   2      144.28      185.19     18.93 o 
  -6  13   2      136.62      139.10     15.64 o 
  -5  13   2      375.38      388.58     14.18 o 
  -4  13   2        0.39        3.03      4.55 o 
  -3  13   2      691.76      711.36     18.16 o 
  -2  13   2      284.94      266.11     11.25 o 
  -1  13   2      928.01      941.96     20.27 o 
   0  13   2     1872.13     1834.40     30.11 o 
   1  13   2      253.30      257.48     11.01 o 
   2  13   2     2856.66     2781.81     32.22 o 
   3  13   2      118.75      141.29      7.24 o 
   4  13   2     1034.82     1023.69     22.85 o 
   5  13   2      288.81      316.12     11.28 o 
  -5  14   2      253.13      278.37     12.76 o 
  -4  14   2      579.45      582.52     17.69 o 
  -3  14   2        1.47       -4.02      5.35 o 
  -2  14   2      706.29      667.51     17.57 o 
  -1  14   2      177.99      188.60     10.07 o 
   0  14   2      496.60      500.01     25.51 o 
   1  14   2     1339.72     1398.83     26.11 o 
   2  14   2      124.64      126.68      7.72 o 
   3  14   2      608.07      627.92     14.76 o 
   4  14   2      521.54      515.97     13.71 o 
   5  14   2       51.32       59.17      9.26 o 
  -4  15   2      236.78      232.38     12.50 o 
  -3  15   2      459.69      477.71     15.93 o 
  -2  15   2        0.50       -4.30      5.35 o 
  -1  15   2      351.22      358.12     13.23 o 
   0  15   2      499.39      481.23     15.00 o 
   1  15   2        0.91       -3.32      4.42 o 
   2  15   2      668.92      604.06     32.51 o 
   3  15   2      179.53      185.19     16.46 o 
   4  15   2       52.66       48.56     12.35 o 
  -3  16   2        1.74        6.58      9.88 o 
  -2  16   2      584.44      588.48     27.98 o 
  -1  16   2      113.28      105.35     15.64 o 
   0  16   2      167.86      151.52     11.60 o 
   1  16   2      168.54      161.62     11.34 o 
   2  16   2       43.30       50.21     12.35 o 
   3  16   2       26.06        6.58      9.88 o 
  -2  17   2        4.67       -6.58      6.98 o 
  -1  17   2       17.40       10.29      7.57 o 
   0  17   2      103.55      103.24     11.34 o 
   1  17   2       10.00       -3.72      7.26 o 
   2  17   2       40.59       44.44     12.35 o 
  -8   1   3        0.01       -3.49      3.49 o 
  -7   1   3        0.40       -3.26      3.26 o 
  -6   1   3        6.85       -0.54      3.26 o 
  -5   1   3        8.14        4.26      2.51 o 
  -4   1   3      414.91      404.29      9.20 o 
  -3   1   3      831.50      914.96     18.85 o 
  -2   1   3     3781.18     3943.41     35.62 o 
  -1   1   3     9256.24     9219.55     78.19 o 
   0   1   3     2785.48     2955.33     23.02 o 
   1   1   3     9774.29     9203.45     68.05 o 
   2   1   3      580.49      561.73      6.85 o 
   3   1   3      439.99      404.99      6.57 o 
   4   1   3     1080.69     1046.25     12.53 o 
   5   1   3      116.74      117.48      5.22 o 
   6   1   3      162.34      151.13      6.30 o 
   7   1   3      111.30      123.90      7.24 o 
   8   1   3        2.02       -4.31      6.09 o 
  -8   2   3       10.05        9.05      5.82 o 
  -7   2   3       14.32       26.44      4.36 o 
  -6   2   3       40.37       26.77      3.74 o 
  -5   2   3      106.45      106.59      4.17 o 
  -4   2   3      593.99      595.77      7.71 o 
  -3   2   3     8846.53     8574.72     60.85 o 
  -2   2   3     3595.74     3830.77     30.23 o 
  -1   2   3    11079.22    10942.90     92.12 o 
   0   2   3    12066.21    12689.80     92.83 o 
   1   2   3      190.57      221.71      9.97 o 
   2   2   3     4367.40     4186.54     33.18 o 
   3   2   3     5209.60     4802.65     42.93 o 
   4   2   3      246.83      242.40      6.77 o 
   5   2   3     1759.19     1708.31     18.84 o 
   6   2   3      941.94      888.07     15.82 o 
   7   2   3        9.51       13.65      5.16 o 
   8   2   3      127.26      126.21     15.39 o 
  -8   3   3        0.01       -2.69      5.51 o 
  -7   3   3       27.51       30.54      5.82 o 
  -6   3   3        5.20       13.04      9.67 o 
  -5   3   3      278.30      253.90      7.12 o 
  -4   3   3     2077.84     2016.38     17.95 o 
  -3   3   3       32.13       46.61      2.34 o 
  -2   3   3    16274.63    16161.84    110.80 o 
  -1   3   3    14941.75    15286.34    151.48 o 
   0   3   3     3174.84     3120.39     34.54 o 
   1   3   3    18302.73    17676.04    115.72 o 
   2   3   3     5689.65     5626.09     38.66 o 
   3   3   3     1011.54      942.18     10.69 o 
   4   3   3     5615.47     5438.77     44.64 o 
   5   3   3      524.25      511.97     13.96 o 
   6   3   3      492.17      517.55     12.17 o 
   7   3   3      457.32      456.33     12.17 o 
   8   3   3       85.39       80.92      7.24 o 
  -8   4   3        1.94        2.69      5.51 o 
  -7   4   3      226.67      255.41     11.06 o 
  -6   4   3       74.63       79.76     10.65 o 
  -5   4   3      959.17      965.08     14.94 o 
  -4   4   3      799.42      794.70     10.05 o 
  -3   4   3     8546.23     8720.23     66.31 o 
  -2   4   3     2457.48     2467.15     19.50 o 
  -1   4   3     5930.11     6251.04     44.53 o 
   0   4   3    25473.10    25026.15    181.31 o 
   1   4   3     2472.10     2612.79     26.62 o 
   2   4   3    10316.36     9725.11     65.23 o 
   3   4   3     6042.08     5873.99     46.48 o 
   4   4   3      264.62      263.23      7.70 o 
   5   4   3     2000.62     1951.97     28.20 o 
   6   4   3      566.48      567.72     12.81 o 
   7   4   3        0.07       -2.35      3.73 o 
   8   4   3       83.90       83.19      7.32 o 
  -8   5   3       39.34       51.84      7.26 o 
  -7   5   3      138.42      127.85      9.01 o 
  -6   5   3      333.84      354.60     11.92 o 
  -5   5   3      102.61      114.09      4.42 o 
  -4   5   3     1605.17     1606.81     17.58 o 
  -3   5   3        1.53        7.05      2.04 o 
  -2   5   3     8587.36     8751.42     65.87 o 
  -1   5   3    11672.43    12423.10     91.86 o 
   0   5   3      190.81      197.58      3.33 o 
   1   5   3    10211.62    10467.34     78.11 o 
   2   5   3     1409.51     1376.95     12.93 o 
   3   5   3     1864.69     1826.38     23.68 o 
   4   5   3     1784.89     1768.99     22.13 o 
   5   5   3       61.77       68.01      5.49 o 
   6   5   3      167.43      187.06      8.29 o 
   7   5   3      151.17      151.04     10.66 o 
   8   5   3        5.37        4.12     10.70 o 
  -8   6   3       36.58       37.64      7.26 o 
  -7   6   3       30.51       19.75      5.82 o 
  -6   6   3       70.75       80.60      6.98 o 
  -5   6   3      507.66      497.36     10.43 o 
  -4   6   3        0.37        0.12      1.90 o 
  -3   6   3      638.70      659.09     14.49 o 
  -2   6   3      254.46      256.67      4.54 o 
  -1   6   3      216.99      195.08      5.77 o 
   0   6   3     5195.07     5503.39     42.78 o 
   1   6   3     1762.67     1913.19     20.58 o 
   2   6   3     1858.49     2017.58     21.82 o 
   3   6   3      231.94      258.55      9.88 o 
   4   6   3      737.01      704.33     25.10 o 
   5   6   3       89.17      105.88      8.09 o 
   6   6   3        1.53        2.99      5.33 o 
   7   6   3        4.23        2.10      6.32 o 
  -8   7   3        3.36        0.00      9.05 o 
  -7   7   3       13.03        6.22     10.70 o 
  -6   7   3       21.43       19.75      5.24 o 
  -5   7   3       72.63       67.68      5.23 o 
  -4   7   3        7.21       11.69      2.99 o 
  -3   7   3      232.89      232.31      7.01 o 
  -2   7   3      434.12      419.74      6.25 o 
  -1   7   3       94.88       98.15      2.69 o 
   0   7   3     1084.94     1076.37      9.63 o 
   1   7   3      207.90      201.68      8.33 o 
   2   7   3       11.45       15.67      6.60 o 
   3   7   3        3.85        7.22      3.49 o 
   4   7   3       24.01       24.65      5.35 o 
   5   7   3       26.75       27.54      6.58 o 
   6   7   3        0.24       -3.13      9.88 o 
   7   7   3       34.10       27.94     12.35 o 
  -7   8   3       35.27       17.28      8.23 o 
  -6   8   3        5.74        0.19      3.84 o 
  -5   8   3       95.59       89.32      5.70 o 
  -4   8   3      445.87      449.92     10.02 o 
  -3   8   3      645.08      658.05     11.16 o 
  -2   8   3      185.14      184.17      4.51 o 
  -1   8   3     1072.43     1018.46      9.78 o 
   0   8   3     4421.45     4428.06     31.87 o 
   1   8   3      169.87      225.82     10.79 o 
   2   8   3     2845.07     2793.81     31.52 o 
   3   8   3     1358.71     1372.06     22.94 o 
   4   8   3      119.11      120.63      6.26 o 
   5   8   3      504.43      450.57     14.76 o 
   6   8   3      108.35      118.57      9.48 o 
   7   8   3        1.86        5.76     10.70 o 
  -7   9   3       97.25      103.70     12.35 o 
  -6   9   3       95.09       81.24      7.57 o 
  -5   9   3      344.46      344.28     11.92 o 
  -4   9   3        5.50        1.01      3.75 o 
  -3   9   3      378.89      372.61     11.11 o 
  -2   9   3     1541.22     1522.36     19.38 o 
  -1   9   3     4346.17     4513.49     37.27 o 
   0   9   3       58.65       63.05      3.98 o 
   1   9   3     7613.97     7566.76     69.61 o 
   2   9   3     2581.31     2589.83     28.50 o 
   3   9   3     1557.68     1491.70     37.45 o 
   4   9   3     2229.21     2190.60     27.84 o 
   5   9   3       67.96       65.81      7.50 o 
   6   9   3      251.57      272.53     13.23 o 
   7   9   3      187.84      209.05     19.75 o 
  -6  10   3      174.50      179.60     10.17 o 
  -5  10   3      628.67      661.95     17.16 o 
  -4  10   3      830.53      804.28     17.69 o 
  -3  10   3     3320.05     3258.45     43.80 o 
  -2  10   3       20.46       28.22      4.52 o 
  -1  10   3     2874.62     2847.97     30.32 o 
   0  10   3     4022.68     4207.74     41.99 o 
   1  10   3     1085.06     1082.66     15.49 o 
   2  10   3     1790.08     1765.77     30.19 o 
   3  10   3     2602.10     2568.55     36.93 o 
   4  10   3       93.10       85.72      6.26 o 
   5  10   3     1263.68     1258.17     25.59 o 
   6  10   3      255.17      280.66     21.40 o 
  -6  11   3      208.54      217.29     11.06 o 
  -5  11   3       37.46       43.15      6.67 o 
  -4  11   3     1330.83     1297.08     24.36 o 
  -3  11   3       21.87       25.71      3.98 o 
  -2  11   3     4830.25     4719.88     60.45 o 
  -1  11   3     3448.53     3339.86     78.19 o 
   0  11   3      770.58      764.08     12.67 o 
   1  11   3     3114.01     2993.99     32.70 o 
   2  11   3      106.29      109.87      5.81 o 
   3  11   3      691.58      681.16     16.52 o 
   4  11   3      606.23      595.01     15.31 o 
   5  11   3       31.90       43.28      8.64 o 
   6  11   3       54.27       55.97     13.99 o 
  -6  12   3       32.25       34.37      6.91 o 
  -5  12   3      241.37      240.21     14.40 o 
  -4  12   3       38.19       35.33      7.00 o 
  -3  12   3      632.29      627.75     12.88 o 
  -2  12   3      869.06      836.51     18.85 o 
  -1  12   3      479.27      452.43     13.59 o 
   0  12   3     2745.41     2577.89     37.78 o 
   1  12   3        9.00       13.21      3.30 o 
   2  12   3     1226.57     1161.80     17.72 o 
   3  12   3       33.27       40.91      6.32 o 
   4  12   3      212.37      188.79      8.77 o 
   5  12   3        9.87       18.45      5.19 o 
  -6  13   3       18.79       28.81     10.70 o 
  -5  13   3        1.08       -4.92      4.92 o 
  -4  13   3      216.84      255.18     17.70 o 
  -3  13   3      190.34      177.18     18.11 o 
  -2  13   3      125.34      129.57     12.35 o 
  -1  13   3       41.22       43.62      6.32 o 
   0  13   3       23.09       18.38     11.52 o 
   1  13   3       94.86      122.11      9.88 o 
   2  13   3        2.34       -2.38      3.49 o 
   3  13   3       78.81       87.15      6.57 o 
   4  13   3       14.93       17.64      4.96 o 
   5  13   3        2.94       -3.51      4.63 o 
  -5  14   3        0.23       -4.12      8.23 o 
  -4  14   3        6.01        1.13      5.51 o 
  -3  14   3      131.20      133.99     11.52 o 
  -2  14   3        6.63        4.02      5.14 o 
  -1  14   3      416.01      396.45     13.59 o 
   0  14   3      355.87      372.82     18.11 o 
   1  14   3        8.93        6.50      5.73 o 
   2  14   3      289.44      293.83     17.28 o 
   3  14   3      197.49      213.83      9.07 o 
   4  14   3       37.47       25.18      5.54 o 
  -4  15   3       37.58       36.60      7.84 o 
  -3  15   3       49.39       46.54      7.84 o 
  -2  15   3      682.05      712.97     19.33 o 
  -1  15   3      437.09      450.08     15.00 o 
   0  15   3      153.32      160.82     10.07 o 
   1  15   3      869.30      933.81     32.92 o 
   2  15   3       91.16       92.07     11.52 o 
   3  15   3      142.59      149.76     11.34 o 
   4  15   3      260.16      253.94     10.96 o 
  -3  16   3      340.49      362.17     15.00 o 
  -2  16   3       41.12       29.27      7.12 o 
  -1  16   3      521.56      523.95     26.75 o 
   0  16   3      879.77      849.73     21.09 o 
   1  16   3       25.32       13.37      6.91 o 
   2  16   3      357.89      338.79     24.28 o 
   3  16   3      390.81      394.24     23.05 o 
  -2  17   3      503.13      480.66     26.34 o 
  -1  17   3      424.08      426.34     24.69 o 
   0  17   3       33.77       23.05     12.35 o 
   1  17   3      477.02      432.39     17.16 o 
  -8   0   4        0.02       -4.12      5.76 o 
  -7   0   4      530.31      444.45     18.93 o 
  -6   0   4      913.79      837.04     24.69 o 
  -5   0   4      587.35      590.13     18.11 o 
  -4   0   4     9341.31     9111.50    249.80 o 
  -3   0   4     8564.09     8680.70    130.04 o 
  -2   0   4        2.54       25.51      3.29 o 
  -1   0   4    16638.64    16446.99    237.04 o 
   0   0   4    13740.79    13750.81    197.12 o 
   1   0   4     9365.89     9476.55     99.44 o 
   2   0   4    30881.51    30079.38    932.93 o 
   3   0   4     1190.32     1205.52     18.27 o 
   4   0   4     3744.04     3792.62     57.20 o 
   5   0   4     1042.14     1044.16     25.10 o 
   6   0   4       57.17       65.95      8.23 o 
   7   0   4       25.16       21.40      9.88 o 
   8   0   4        6.96        3.29      9.88 o 
  -8   1   4       71.84       70.32      9.05 o 
  -7   1   4       57.15       62.91      6.09 o 
  -6   1   4      717.27      675.20     12.67 o 
  -5   1   4     4205.11     4105.22     37.73 o 
  -4   1   4      804.56      833.64      9.25 o 
  -3   1   4     4698.51     4599.50     42.59 o 
  -2   1   4    15491.04    15360.43    129.31 o 
  -1   1   4      532.26      605.03     13.60 o 
   0   1   4    22294.17    21943.63    182.83 o 
   1   1   4    12870.44    12480.15     91.79 o 
   2   1   4      634.37      674.48     11.29 o 
   3   1   4     4938.72     4862.54     39.44 o 
   4   1   4     2020.57     2037.18     20.32 o 
   5   1   4       33.52       36.46      3.61 o 
   6   1   4      548.19      553.10     12.49 o 
   7   1   4        7.11        1.76      3.51 o 
   8   1   4       36.57       45.81      9.05 o 
  -8   2   4        2.75        0.53      8.64 o 
  -7   2   4      282.78      270.05      8.86 o 
  -6   2   4      172.69      181.73      7.80 o 
  -5   2   4      211.24      204.90      6.09 o 
  -4   2   4     2570.85     2602.29     22.26 o 
  -3   2   4     3039.15     3100.22     24.96 o 
  -2   2   4      474.70      468.88      7.28 o 
  -1   2   4     8345.54     8147.05     61.16 o 
   0   2   4      954.65      987.12     12.67 o 
   1   2   4     2979.77     2839.24     23.02 o 
   2   2   4     3656.31     3546.60     28.96 o 
   3   2   4      256.71      278.87      5.57 o 
   4   2   4      403.25      377.63      7.34 o 
   5   2   4      530.78      520.06      9.51 o 
   6   2   4       37.13       39.53      5.18 o 
   7   2   4       52.24       43.25      5.78 o 
   8   2   4       22.62       17.86     16.46 o 
  -8   3   4       36.04       38.21      6.98 o 
  -7   3   4       32.98       35.71      4.58 o 
  -6   3   4       62.48       68.76      4.84 o 
  -5   3   4      137.52      160.36      4.74 o 
  -4   3   4      233.29      233.67      5.22 o 
  -3   3   4      892.87      917.01      9.70 o 
  -2   3   4        5.53       11.21      1.67 o 
  -1   3   4       20.70       39.37      4.12 o 
   0   3   4      374.08      412.86      7.12 o 
   1   3   4      229.17      252.01      3.53 o 
   2   3   4       17.03       19.70      2.61 o 
   3   3   4      846.33      851.73     10.27 o 
   4   3   4        4.75        7.31      2.25 o 
   5   3   4       71.41       84.25      5.78 o 
   6   3   4        0.17        3.23      4.87 o 
   7   3   4        0.56       -2.15      6.13 o 
   8   3   4        5.30       -2.39      4.90 o 
  -8   4   4        1.98       -4.45      4.92 o 
  -7   4   4       53.56       45.64      6.40 o 
  -6   4   4       21.88       16.07      3.39 o 
  -5   4   4      272.04      269.68      5.86 o 
  -4   4   4      200.28      160.02      7.25 o 
  -3   4   4      274.96      265.25      6.44 o 
  -2   4   4     2689.95     2980.53     23.14 o 
  -1   4   4      711.89      712.09      8.07 o 
   0   4   4     6542.06     6754.61     51.47 o 
   1   4   4     1536.69     1587.95     12.65 o 
   2   4   4     5097.84     4962.81     34.98 o 
   3   4   4      141.09      150.82      5.46 o 
   4   4   4       61.15       66.41      4.70 o 
   5   4   4       70.02       64.68      6.71 o 
   6   4   4       52.56       44.36      5.49 o 
   7   4   4        1.28       -4.42      4.42 o 
  -8   5   4       32.10       24.24      6.32 o 
  -7   5   4       19.56       19.28      5.51 o 
  -6   5   4      451.00      394.20     12.50 o 
  -5   5   4     1832.21     1733.71     17.04 o 
  -4   5   4      271.48      266.83      5.69 o 
  -3   5   4     1551.82     1437.79     14.42 o 
  -2   5   4     4615.38     4347.09     32.45 o 
  -1   5   4      763.11      898.35      9.16 o 
   0   5   4     4479.64     4159.91     33.25 o 
   1   5   4     9286.20     9425.08     70.67 o 
   2   5   4      210.87      228.65      4.17 o 
   3   5   4     3153.11     3068.94     32.27 o 
   4   5   4     1803.70     1768.01     22.27 o 
   5   5   4       27.24       55.07     14.53 o 
   6   5   4      377.07      371.48     10.87 o 
   7   5   4        8.49        3.67      4.70 o 
  -8   6   4        2.74        7.41      9.05 o 
  -7   6   4      209.07      192.63     10.48 o 
  -6   6   4      588.77      587.53     12.17 o 
  -5   6   4       65.35       67.61      4.70 o 
  -4   6   4     6371.90     6192.25     57.25 o 
  -3   6   4     7296.53     7136.85     55.59 o 
  -2   6   4     1374.93     1413.59     13.63 o 
  -1   6   4    14755.54    13853.04    314.48 o 
   0   6   4     1579.28     1576.39     16.16 o 
   1   6   4     4297.50     4027.20     32.54 o 
   2   6   4     5793.67     5705.92     53.19 o 
   3   6   4      668.76      738.27     23.05 o 
   4   6   4      619.23      562.05     14.76 o 
   5   6   4      958.40      926.28     20.02 o 
   6   6   4       50.52       38.49     12.35 o 
   7   6   4       27.12       34.48      7.12 o 
  -7   7   4       32.95       43.62      9.88 o 
  -6   7   4       86.54      114.71     11.52 o 
  -5   7   4     2448.89     2448.82     35.79 o 
  -4   7   4      669.45      673.82     14.83 o 
  -3   7   4     5922.39     5780.20     53.39 o 
  -2   7   4    10928.30    10849.70     94.25 o 
  -1   7   4       55.46       66.41      2.98 o 
   0   7   4     6923.06     6857.96     59.52 o 
   1   7   4     4846.71     4640.03     44.48 o 
   2   7   4      570.86      542.43     12.04 o 
   3   7   4     4250.72     4068.58     51.44 o 
   4   7   4      621.09      607.57     15.58 o 
   5   7   4       34.09       42.58      9.05 o 
   6   7   4       60.22       60.12      8.09 o 
   7   7   4       20.86        6.21     10.29 o 
  -7   8   4      153.14      166.26     14.81 o 
  -6   8   4        9.89        6.49      4.92 o 
  -5   8   4        2.92       -1.65      4.12 o 
  -4   8   4     1224.68     1229.83     22.09 o 
  -3   8   4     2539.67     2568.32     27.36 o 
  -2   8   4      940.59      971.85     13.31 o 
  -1   8   4     5827.82     5844.99     46.54 o 
   0   8   4      490.56      453.32      8.81 o 
   1   8   4      898.08      903.36     13.14 o 
   2   8   4     2471.26     2435.25     29.84 o 
   3   8   4      177.08      174.86     17.28 o 
   4   8   4     1060.60     1078.67     30.86 o 
   5   8   4      400.72      374.20     13.82 o 
   6   8   4       19.79       28.60      7.12 o 
   7   8   4        8.13       23.05     12.35 o 
  -7   9   4       48.97       63.37     10.70 o 
  -6   9   4      249.67      259.22     11.34 o 
  -5   9   4      186.01      188.51      9.31 o 
  -4   9   4      207.35      209.13     11.11 o 
  -3   9   4      419.58      431.75     11.84 o 
  -2   9   4      190.41      182.34      7.13 o 
  -1   9   4       33.40       26.20      2.34 o 
   0   9   4      273.88      252.81      6.62 o 
   1   9   4      223.77      228.91      6.62 o 
   2   9   4      391.81      377.85      8.84 o 
   3   9   4      667.07      645.27     15.35 o 
   4   9   4       11.42       12.21      4.86 o 
   5   9   4       22.33       24.36      6.09 o 
   6   9   4        7.51        7.11      6.09 o 
  -6  10   4       59.88       66.80      9.47 o 
  -5  10   4        6.49        3.24      4.55 o 
  -4  10   4        8.84        3.57      4.34 o 
  -3  10   4      308.18      316.52     11.52 o 
  -2  10   4      315.72      310.39      8.75 o 
  -1  10   4      227.66      258.97     11.96 o 
   0  10   4      701.92      748.72     12.43 o 
   1  10   4        0.04        4.02      2.90 o 
   2  10   4      289.50      292.35      8.05 o 
   3  10   4       72.98       85.17      7.12 o 
   4  10   4        0.53        8.84      5.33 o 
   5  10   4       11.52        2.64      5.33 o 
   6  10   4       15.75       16.79      8.64 o 
  -6  11   4       17.70       11.69      6.58 o 
  -5  11   4      292.79      283.23     11.92 o 
  -4  11   4       82.19       75.10      7.12 o 
  -3  11   4      688.80      686.30     13.04 o 
  -2  11   4     1377.01     1337.97     24.36 o 
  -1  11   4      149.27      162.48      8.42 o 
   0  11   4      378.73      360.27      8.59 o 
   1  11   4     1361.30     1410.60     19.26 o 
   2  11   4      103.28      113.22      6.14 o 
   3  11   4      654.87      643.46     16.52 o 
   4  11   4      316.73      298.71     12.76 o 
   5  11   4        1.74        1.48      5.48 o 
   6  11   4        9.18        1.65     11.52 o 
  -6  12   4      106.72      107.51      9.26 o 
  -5  12   4       12.47       18.52      5.73 o 
  -4  12   4     1058.68     1068.04     22.26 o 
  -3  12   4     1461.76     1435.47     26.70 o 
  -2  12   4      310.23      320.95     11.92 o 
  -1  12   4     3622.67     3670.14     50.59 o 
   0  12   4      600.54      618.19     15.68 o 
   1  12   4      691.35      665.20     12.70 o 
   2  12   4     1041.12     1085.22     20.93 o 
   3  12   4       67.48       89.24      7.71 o 
   4  12   4       86.57       88.85      7.00 o 
   5  12   4      144.19      146.23     10.88 o 
  -5  13   4      567.98      566.08     17.34 o 
  -4  13   4       94.04      117.38      9.48 o 
  -3  13   4     1156.36     1135.97     24.02 o 
  -2  13   4     2391.11     2397.04     38.04 o 
  -1  13   4       27.12       35.84      6.67 o 
   0  13   4     1671.79     1701.62     29.35 o 
   1  13   4     1016.10     1027.48     21.82 o 
   2  13   4      136.40      139.98      8.30 o 
   3  13   4      883.51      902.98     20.61 o 
   4  13   4      179.32      193.42     13.39 o 
   5  13   4        0.44       -1.65     10.70 o 
  -5  14   4       20.37       26.07      7.26 o 
  -4  14   4      529.17      506.59     16.52 o 
  -3  14   4      305.40      297.19     32.10 o 
  -2  14   4      221.89      195.88     20.58 o 
  -1  14   4     1018.84     1019.39     36.63 o 
   0  14   4      148.08      162.41      9.84 o 
   1  14   4      284.17      283.80     11.93 o 
   2  14   4      718.19      788.48     27.98 o 
   3  14   4       75.69       77.86     15.64 o 
   4  14   4      191.19      183.26      9.19 o 
  -4  15   4        4.11        4.79      6.32 o 
  -3  15   4       23.78       23.12      6.67 o 
  -2  15   4      100.76       97.65      8.89 o 
  -1  15   4       24.47       20.88      6.32 o 
   0  15   4      325.61      316.52     13.01 o 
   1  15   4      183.21      181.85     10.75 o 
   2  15   4      142.43      154.73     15.64 o 
   3  15   4      186.14      184.33     18.93 o 
  -3  16   4        4.43        7.91      6.67 o 
  -2  16   4        0.04       -5.33      5.33 o 
  -1  16   4        3.22        1.40      5.76 o 
   0  16   4       16.19       16.00      6.52 o 
   1  16   4       86.73       85.31      9.26 o 
   2  16   4        8.63        1.65      9.05 o 
  -1  17   4        7.58       -6.32      6.32 o 
   0  17   4       14.59       17.73      7.50 o 
  -8   1   5       93.83       87.24      7.84 o 
  -7   1   5        2.16        0.82      3.75 o 
  -6   1   5      622.05      585.45     14.25 o 
  -5   1   5      634.53      617.86     11.19 o 
  -4   1   5       44.44       52.53      4.69 o 
  -3   1   5      997.89      955.66     15.41 o 
  -2   1   5      287.64      289.77      6.98 o 
  -1   1   5     2811.45     2844.03     23.04 o 
   0   1   5     8582.79     9200.18     68.48 o 
   1   1   5        1.06       10.38      1.40 o 
   2   1   5     2906.86     3123.23     32.43 o 
   3   1   5       64.57       57.71      3.56 o 
   4   1   5      752.62      740.47     10.64 o 
   5   1   5       16.50       16.85      3.27 o 
   6   1   5       87.32       93.43      6.54 o 
   7   1   5        0.06       -1.80      6.09 o 
  -8   2   5        3.09       -1.23      4.07 o 
  -7   2   5      448.88      449.78     13.35 o 
  -6   2   5      742.33      726.26     14.24 o 
  -5   2   5     1140.64     1081.69     15.44 o 
  -4   2   5     6905.44     6862.05     57.61 o 
  -3   2   5        2.49       14.45      5.54 o 
  -2   2   5     9440.12     9834.55     84.99 o 
  -1   2   5     3006.98     3055.23     29.37 o 
   0   2   5     4810.20     5202.07     40.40 o 
   1   2   5    10754.40    10968.59    118.92 o 
   2   2   5      152.56      171.68      4.51 o 
   3   2   5     1153.41     1084.38     12.39 o 
   4   2   5        1.28       -0.84      2.21 o 
   5   2   5      312.52      299.41      9.13 o 
   6   2   5      111.12      114.26      7.10 o 
   7   2   5        1.26        0.69      5.21 o 
  -8   3   5       89.83      120.17     12.35 o 
  -7   3   5       21.09       22.66      3.98 o 
  -6   3   5     1188.31     1242.73     16.55 o 
  -5   3   5     2421.15     2411.81     21.95 o 
  -4   3   5       87.35       89.89      5.86 o 
  -3   3   5     6801.85     6628.02     55.06 o 
  -2   3   5      776.51      773.40     13.26 o 
  -1   3   5    10681.52    10819.91     80.79 o 
   0   3   5    15422.88    15740.35    115.53 o 
   1   3   5       48.06       81.29      3.19 o 
   2   3   5     4830.69     4866.49     38.82 o 
   3   3   5      328.87      342.78      6.31 o 
   4   3   5      928.83      878.80     14.34 o 
   5   3   5      250.31      249.43      8.59 o 
   6   3   5       65.56       55.09      5.97 o 
   7   3   5      201.94      212.83      9.44 o 
  -8   4   5      153.34      160.60     10.70 o 
  -7   4   5      477.86      499.86     19.34 o 
  -6   4   5       18.35       27.46      3.82 o 
  -5   4   5     1067.56     1013.36     13.02 o 
  -4   4   5     2514.59     2400.71     21.20 o 
  -3   4   5       81.47      107.59      3.40 o 
  -2   4   5     5324.40     4865.49     44.78 o 
  -1   4   5     4925.59     5082.74     40.07 o 
   0   4   5     2287.66     2119.85     23.94 o 
   1   4   5     9318.62     9622.79     64.72 o 
   2   4   5      633.27      734.60      7.84 o 
   3   4   5     1344.86     1294.41     17.02 o 
   4   4   5      631.99      661.47     12.24 o 
   5   4   5      332.16      312.23      9.25 o 
   6   4   5      539.88      558.05     13.26 o 
   7   4   5       29.75       33.05      6.08 o 
  -8   5   5       56.05       53.50     10.70 o 
  -7   5   5       28.15       39.14     13.58 o 
  -6   5   5      468.18      496.63      8.64 o 
  -5   5   5      343.16      383.58      7.66 o 
  -4   5   5      547.85      490.22      7.95 o 
  -3   5   5     3392.63     3347.88     26.90 o 
  -2   5   5       83.49       69.79      4.16 o 
  -1   5   5     3389.46     3417.90     28.63 o 
   0   5   5     1881.88     1704.47     15.95 o 
   1   5   5      136.62      148.95      4.28 o 
   2   5   5     2106.23     1979.50     18.75 o 
   3   5   5      480.56      502.29      9.83 o 
   4   5   5      521.81      509.39     13.40 o 
   5   5   5      181.05      174.76      7.62 o 
   6   5   5      178.73      195.98      8.84 o 
   7   5   5       45.43       51.19      9.35 o 
  -7   6   5       55.16       76.54     10.70 o 
  -6   6   5        2.99        0.41      4.07 o 
  -5   6   5      220.63      234.97      7.02 o 
  -4   6   5        6.46        6.15      2.90 o 
  -3   6   5      152.21      162.37      5.44 o 
  -2   6   5      784.95      749.56      9.02 o 
  -1   6   5      201.49      194.19      4.61 o 
   0   6   5     1018.79     1053.54     11.38 o 
   1   6   5      388.10      377.55      5.89 o 
   2   6   5      302.70      327.57      7.37 o 
   3   6   5      180.34      164.78      8.30 o 
   4   6   5        1.42       -4.98      4.98 o 
   5   6   5        0.06       -3.41      3.41 o 
   6   6   5        4.38       -1.88      7.00 o 
   7   6   5        6.18        8.98      6.52 o 
  -7   7   5        1.16       -3.29      6.58 o 
  -6   7   5      349.49      327.38     11.92 o 
  -5   7   5      247.57      218.61      9.31 o 
  -4   7   5        0.54        2.35      3.71 o 
  -3   7   5       57.39       57.12      3.74 o 
  -2   7   5      124.78      112.10      4.05 o 
  -1   7   5       21.16       30.92      2.30 o 
   0   7   5     1149.08     1107.46     10.98 o 
   1   7   5      224.72      213.03      6.14 o 
   2   7   5       81.65       88.86      4.63 o 
   3   7   5       30.25       34.52      5.33 o 
   4   7   5       47.28       46.48      6.09 o 
   5   7   5        8.81       12.97      5.61 o 
   6   7   5        4.94       -0.12      7.41 o 
   7   7   5        2.94       -4.12     10.70 o 
  -7   8   5      308.79      318.52     18.93 o 
  -6   8   5      367.85      345.68     12.50 o 
  -5   8   5      535.06      501.26     13.97 o 
  -4   8   5     2510.63     2410.99     34.86 o 
  -3   8   5       12.96       13.66      2.77 o 
  -2   8   5     2171.82     2110.60     20.55 o 
  -1   8   5      564.38      584.62      8.22 o 
   0   8   5      342.31      318.49      7.43 o 
   1   8   5      744.46      787.45     12.34 o 
   2   8   5      156.10      156.65      5.97 o 
   3   8   5       47.21       54.28      5.93 o 
   4   8   5       53.35       49.36      6.52 o 
   5   8   5       31.62       28.32      6.52 o 
   6   8   5       48.83       52.53      8.30 o 
  -7   9   5        1.68        9.88      8.23 o 
  -6   9   5      386.99      365.30     20.99 o 
  -5   9   5      678.26      662.18     21.81 o 
  -4   9   5       28.10       35.67     14.81 o 
  -3   9   5     2850.37     2850.63     77.78 o 
  -2   9   5     1088.85     1100.58     13.12 o 
  -1   9   5     1796.23     1736.56     21.24 o 
   0   9   5     2800.65     2751.76     32.66 o 
   1   9   5        1.96       -0.32      2.47 o 
   2   9   5     1033.62     1021.33     15.33 o 
   3   9   5      383.70      371.22     12.42 o 
   4   9   5      149.76      140.66      9.10 o 
   5   9   5      167.21      162.16     10.43 o 
   6   9   5       49.25       59.72     10.29 o 
  -6  10   5       18.27       23.45      7.82 o 
  -5  10   5      580.72      569.64     15.68 o 
  -4  10   5      831.75      835.80     20.58 o 
  -3  10   5        4.48        4.36      3.35 o 
  -2  10   5     1834.94     1814.20     37.04 o 
  -1  10   5     1910.84     1838.31     22.68 o 
   0  10   5      446.39      465.13      9.91 o 
   1  10   5     2583.85     2513.54     28.79 o 
   2  10   5      144.92      136.79      9.88 o 
   3  10   5      481.38      450.73     13.59 o 
   4  10   5      234.79      229.12     14.40 o 
   5  10   5       51.09       59.78      7.90 o 
   6  10   5      146.99      158.03     18.11 o 
  -6  11   5      186.28      211.57     20.99 o 
  -5  11   5      281.37      300.20     12.18 o 
  -4  11   5      247.19      278.30     11.25 o 
  -3  11   5     2019.18     1979.01     25.52 o 
  -2  11   5       17.45       16.46      5.24 o 
  -1  11   5     1974.70     1957.99     24.38 o 
   0  11   5      590.14      582.46     11.47 o 
   1  11   5      137.55      155.19      6.62 o 
   2  11   5      601.02      608.17     29.22 o 
   3  11   5      289.38      289.01     11.84 o 
   4  11   5       48.39       53.15      7.30 o 
   5  11   5      152.35      156.54     17.70 o 
  -6  12   5        2.35       -1.34      9.88 o 
  -5  12   5       75.71       73.57      7.71 o 
  -4  12   5       16.68       17.40      4.88 o 
  -3  12   5       29.73       23.24      5.82 o 
  -2  12   5      472.53      463.29     14.51 o 
  -1  12   5      388.06      392.52     23.05 o 
   0  12   5      490.41      515.06     11.12 o 
   1  12   5     1223.74     1223.66     18.64 o 
   2  12   5        3.96        4.94      4.11 o 
   3  12   5      323.89      331.84     12.65 o 
   4  12   5       21.46       26.86      6.70 o 
   5  12   5       12.26       13.17     12.35 o 
  -5  13   5       14.76        6.00      6.09 o 
  -4  13   5       37.45       32.48      7.26 o 
  -3  13   5       12.69       12.30      8.64 o 
  -2  13   5      106.10      108.85      8.67 o 
  -1  13   5       40.15       40.51      7.82 o 
   0  13   5       83.09       70.87      7.50 o 
   1  13   5        1.28       -3.19      3.47 o 
   2  13   5      317.09      299.60     11.84 o 
   3  13   5       37.22       41.81      6.70 o 
   4  13   5       69.56       78.24     14.40 o 
  -5  14   5       33.32       26.34      7.57 o 
  -4  14   5      117.21      104.98      9.89 o 
  -3  14   5       38.04       40.68      7.26 o 
  -2  14   5       21.84       18.19      6.09 o 
  -1  14   5      123.74      133.58     11.11 o 
   0  14   5       55.29       47.61      6.91 o 
   1  14   5        1.32        3.64      5.51 o 
   2  14   5       27.39       28.70      5.93 o 
   3  14   5        1.58        5.43      5.48 o 
   4  14   5        0.02       -5.48      5.48 o 
  -4  15   5       22.43       18.93      6.98 o 
  -3  15   5      157.47      154.21     11.25 o 
  -2  15   5      167.40      151.90     10.43 o 
  -1  15   5       16.49       11.30      6.32 o 
   0  15   5      264.35      261.96     12.42 o 
   1  15   5       17.93       16.96      6.67 o 
   2  15   5       73.17       66.67     12.35 o 
   3  15   5       28.42       29.20      9.47 o 
  -3  16   5        0.96        1.95      6.32 o 
  -2  16   5      335.36      356.23     14.76 o 
  -1  16   5      206.84      195.32     16.87 o 
   0  16   5       60.77       77.09      9.47 o 
   1  16   5      309.89      309.47     18.93 o 
   2  16   5       20.57       14.81     10.70 o 
  -8   0   6      305.95      278.19     17.28 o 
  -7   0   6       63.26       97.94      9.88 o 
  -6   0   6      348.47      325.11     12.79 o 
  -5   0   6      687.16      719.05     25.93 o 
  -4   0   6      320.40      345.68     13.17 o 
  -3   0   6     6396.10     6456.82    100.41 o 
  -2   0   6     1044.66     1088.89     23.05 o 
  -1   0   6     6343.27     6569.08     70.99 o 
   0   0   6     5571.06     5688.61     84.77 o 
   1   0   6      546.28      599.05     10.75 o 
   2   0   6     6183.24     5828.00    155.97 o 
   3   0   6      850.26      762.09     18.11 o 
   4   0   6     1273.43     1256.86     21.44 o 
   5   0   6     1198.81     1142.38     30.45 o 
   6   0   6      112.58      115.23     13.17 o 
   7   0   6        5.03       14.81      9.88 o 
  -8   1   6       51.92       54.06      8.23 o 
  -7   1   6      159.08      151.77     13.17 o 
  -6   1   6      558.52      572.38     16.96 o 
  -5   1   6      221.63      216.18      6.99 o 
  -4   1   6     2485.36     2463.81     32.59 o 
  -3   1   6      163.23      212.22      7.82 o 
  -2   1   6     9985.47    10120.57    105.92 o 
  -1   1   6     2879.52     2840.64     23.55 o 
   0   1   6     1588.30     1544.87     14.08 o 
   1   1   6     1720.70     1492.14     14.39 o 
   2   1   6        9.33       11.36      2.12 o 
   3   1   6     2126.90     1945.03     19.31 o 
   4   1   6     2271.33     2200.19     22.17 o 
   5   1   6       29.16       26.62      3.83 o 
   6   1   6      383.53      390.77     11.20 o 
   7   1   6      127.30      127.53     10.17 o 
  -8   2   6        7.05       12.76      5.35 o 
  -7   2   6       55.60       63.75      6.67 o 
  -6   2   6       30.66       31.41      4.47 o 
  -5   2   6      397.72      392.26      9.97 o 
  -4   2   6       90.54       89.42      4.29 o 
  -3   2   6     1896.77     1801.53     20.57 o 
  -2   2   6      146.34      124.79      4.42 o 
  -1   2   6      755.08      717.26      7.34 o 
   0   2   6      960.83      865.39      9.09 o 
   1   2   6       32.30       52.48      2.99 o 
   2   2   6     1415.06     1271.00     13.44 o 
   3   2   6      959.20      937.73     11.73 o 
   4   2   6      154.68      145.46      7.54 o 
   5   2   6      568.51      585.83     12.47 o 
   6   2   6       52.32       54.94      5.93 o 
   7   2   6       11.85       10.39      8.22 o 
  -8   3   6       15.06        6.58      7.41 o 
  -7   3   6        0.14        0.71      3.95 o 
  -6   3   6      117.10      124.39      6.76 o 
  -5   3   6        8.52        6.66      2.97 o 
  -4   3   6      115.44      145.67      5.02 o 
  -3   3   6      470.84      505.41      9.00 o 
  -2   3   6      672.27      753.84     10.74 o 
  -1   3   6     1164.84     1156.10     12.11 o 
   0   3   6       44.85       53.28      2.42 o 
   1   3   6     1715.04     1692.86     18.85 o 
   2   3   6       51.27       46.95      2.89 o 
   3   3   6       90.07       97.41      6.74 o 
   4   3   6        1.22        2.77      3.65 o 
   5   3   6        0.52        0.03      3.84 o 
   6   3   6        2.25        5.03      4.32 o 
   7   3   6        0.86        4.43      4.90 o 
  -8   4   6       44.66       36.21      9.05 o 
  -7   4   6       22.34       24.17      9.88 o 
  -6   4   6       49.24       52.27      4.29 o 
  -5   4   6       46.53       53.93      4.22 o 
  -4   4   6       51.93       59.32      3.67 o 
  -3   4   6      307.69      354.16      8.08 o 
  -2   4   6        4.06       13.80      2.85 o 
  -1   4   6      476.94      525.37     11.84 o 
   0   4   6      320.68      330.18      8.08 o 
   1   4   6        3.17        5.76      2.97 o 
   2   4   6      529.23      487.18      8.55 o 
   3   4   6      247.60      243.18      7.42 o 
   4   4   6      287.70      287.97      8.59 o 
   5   4   6      490.38      455.22     11.28 o 
   6   4   6        5.34        1.07      4.40 o 
   7   4   6       58.53       50.27      6.56 o 
  -7   5   6       47.65       39.51      9.05 o 
  -6   5   6       99.69      123.96      5.67 o 
  -5   5   6       18.00       14.16      4.34 o 
  -4   5   6      455.96      438.53      8.44 o 
  -3   5   6       22.47       41.75      4.21 o 
  -2   5   6     2585.58     2608.56     23.50 o 
  -1   5   6     1927.07     1990.29     18.67 o 
   0   5   6       57.93       58.37      3.45 o 
   1   5   6     2115.77     2127.96     19.63 o 
   2   5   6      153.66      171.91      5.54 o 
   3   5   6     3103.21     2970.89     40.11 o 
   4   5   6     2170.13     2074.37     25.71 o 
   5   5   6      121.80      122.05      7.22 o 
   6   5   6      494.23      478.45     17.79 o 
   7   5   6        2.68        8.66      6.52 o 
  -7   6   6       45.14       61.73      9.88 o 
  -6   6   6      133.20      133.61      8.42 o 
  -5   6   6      544.95      534.82     10.86 o 
  -4   6   6       34.10       38.42      4.59 o 
  -3   6   6     3106.07     3046.92     29.17 o 
  -2   6   6     1107.75     1129.57     12.07 o 
  -1   6   6     3273.16     3328.88     28.72 o 
   0   6   6     4604.00     4812.41     39.08 o 
   1   6   6      584.56      569.55      9.96 o 
   2   6   6     5429.20     5373.84     51.60 o 
   3   6   6      538.08      536.51     13.82 o 
   4   6   6     1047.28     1038.19     21.44 o 
   5   6   6      751.19      730.87     27.98 o 
   6   6   6       19.36       17.15      6.70 o 
   7   6   6       11.20       19.75     12.35 o 
  -7   7   6      142.33      148.97     13.99 o 
  -6   7   6      179.02      205.54     14.40 o 
  -5   7   6      226.05      190.77      9.01 o 
  -4   7   6     1475.87     1443.53     19.05 o 
  -3   7   6      222.20      223.57      6.26 o 
  -2   7   6     3326.63     3424.25     28.23 o 
  -1   7   6     3815.55     3827.02     32.58 o 
   0   7   6     2377.95     2399.35     22.06 o 
   1   7   6     5239.92     5247.79     50.66 o 
   2   7   6      181.50      197.97      8.67 o 
   3   7   6     1441.92     1392.02     44.44 o 
   4   7   6      423.39      402.15     13.23 o 
   5   7   6       99.11      110.28      8.89 o 
   6   7   6      133.24      146.11     10.88 o 
  -7   8   6       16.44       22.22      9.05 o 
  -6   8   6       68.55       73.33      7.26 o 
  -5   8   6      268.98      265.18     10.75 o 
  -4   8   6      121.51      128.06      8.64 o 
  -3   8   6     1291.45     1304.11     15.14 o 
  -2   8   6      336.27      314.51      6.36 o 
  -1   8   6      318.88      349.04      6.40 o 
   0   8   6     1426.69     1410.38     25.68 o 
   1   8   6       55.88       64.35      4.22 o 
   2   8   6     1414.86     1376.06     23.26 o 
   3   8   6      975.03      962.06     20.02 o 
   4   8   6       35.67       38.13      6.52 o 
   5   8   6      460.73      427.83     17.70 o 
   6   8   6      110.27      117.71     10.07 o 
  -6   9   6        4.95       -2.21      7.82 o 
  -5   9   6      168.54      170.67     18.11 o 
  -4   9   6       93.59      100.57      7.26 o 
  -3   9   6       25.76       27.45      2.98 o 
  -2   9   6       25.13       29.81      3.85 o 
  -1   9   6      458.44      476.29      9.77 o 
   0   9   6        8.07       10.12      2.90 o 
   1   9   6      755.32      754.46     12.95 o 
   2   9   6      328.12      350.42     11.60 o 
   3   9   6       21.61       13.86      5.33 o 
   4   9   6      134.55      144.35      9.69 o 
   5   9   6       26.02       27.24      6.70 o 
   6   9   6        9.91       23.05     12.35 o 
  -6  10   6        1.38       -4.55      4.55 o 
  -5  10   6       43.49       39.21      6.32 o 
  -4  10   6       17.62        5.43      4.34 o 
  -3  10   6      270.25      274.33      8.33 o 
  -2  10   6        2.29        5.14      2.98 o 
  -1  10   6       20.25       21.40      3.88 o 
   0  10   6       10.66        8.20      3.26 o 
   1  10   6       49.38       43.78      4.36 o 
   2  10   6      151.75      146.75      8.09 o 
   3  10   6        2.56        2.51      4.86 o 
   4  10   6       80.07       78.13      8.30 o 
   5  10   6       32.29       27.98      7.30 o 
  -6  11   6       10.85        4.94      5.51 o 
  -5  11   6        0.07       -4.34      4.34 o 
  -4  11   6       35.03       30.15      4.59 o 
  -3  11   6       24.58       17.28      5.24 o 
  -2  11   6       86.69       97.91      7.84 o 
  -1  11   6      141.96      143.02      6.54 o 
   0  11   6      235.34      255.81      7.99 o 
   1  11   6      555.83      569.84     12.01 o 
   2  11   6       16.50       15.64      5.14 o 
   3  11   6      464.55      449.37     14.41 o 
   4  11   6      191.98      190.58     11.07 o 
   5  11   6        8.29       10.70     11.52 o 
  -6  12   6       15.14       10.15      6.09 o 
  -5  12   6      146.85      142.00      9.59 o 
  -4  12   6        7.60        7.67      5.51 o 
  -3  12   6      392.43      397.00     13.67 o 
  -2  12   6      144.29      131.60      9.01 o 
  -1  12   6      290.64      309.63     11.92 o 
   0  12   6      833.05      861.75     22.51 o 
   1  12   6       52.90       65.01      5.44 o 
   2  12   6     1399.54     1390.15     25.53 o 
   3  12   6      222.93      228.28     11.47 o 
   4  12   6      276.48      292.94     13.59 o 
  -5  13   6       53.91       46.54      8.15 o 
  -4  13   6      323.24      319.56     13.39 o 
  -3  13   6       28.21       29.86      7.41 o 
  -2  13   6      403.20      422.54     14.51 o 
  -1  13   6      575.92      567.77     16.26 o 
   0  13   6      109.14      125.10      9.01 o 
   1  13   6     1282.10     1272.06     20.07 o 
   2  13   6      112.76      123.53     12.76 o 
   3  13   6      518.25      502.01     16.17 o 
   4  13   6      467.80      494.65     27.16 o 
  -4  14   6        6.79        4.49      8.64 o 
  -3  14   6      645.74      624.96     24.69 o 
  -2  14   6      260.65      266.96     12.18 o 
  -1  14   6      292.26      277.07     12.50 o 
   0  14   6      630.50      629.74     17.69 o 
   1  14   6        7.02       -7.28     11.11 o 
   2  14   6      411.94      432.78     25.10 o 
   3  14   6      327.20      361.77     24.69 o 
  -3  15   6        0.11        1.02      6.09 o 
  -2  15   6      281.74      277.99     13.35 o 
  -1  15   6      317.98      289.85     13.01 o 
   0  15   6        0.05       -4.29      5.51 o 
   1  15   6      286.25      293.83     18.93 o 
   2  15   6      136.81      160.49     16.46 o 
  -2  16   6        9.14        9.32      7.26 o 
  -1  16   6       75.39       77.71     10.70 o 
   0  16   6       37.94       28.47      7.84 o 
   1  16   6       32.70       34.57     11.52 o 
  -8   1   7       54.63       51.97      6.98 o 
  -7   1   7        6.36        5.71      4.34 o 
  -6   1   7      169.20      158.05      6.87 o 
  -5   1   7      111.62      100.93      5.88 o 
  -4   1   7       42.51       40.13      4.07 o 
  -3   1   7     1327.37     1244.14     19.21 o 
  -2   1   7     1513.14     1601.63     15.42 o 
  -1   1   7      176.96      163.86      3.76 o 
   0   1   7     2244.71     2324.08     20.26 o 
   1   1   7      415.54      437.24      6.76 o 
   2   1   7      452.44      475.09      7.69 o 
   3   1   7     1447.44     1414.65     15.79 o 
   4   1   7      329.42      332.08      7.74 o 
   5   1   7       46.75       58.98      5.44 o 
   6   1   7       56.91       62.75      8.00 o 
   7   1   7        0.80       -2.88      6.40 o 
  -8   2   7        1.56        2.16      9.05 o 
  -7   2   7      168.59      160.60      8.13 o 
  -6   2   7      143.56      160.22      7.04 o 
  -5   2   7      345.92      317.27      9.12 o 
  -4   2   7     2304.58     2342.56     32.01 o 
  -3   2   7      813.79      783.18     14.55 o 
  -2   2   7     2652.89     2751.12     27.87 o 
  -1   2   7     7924.65     7423.19     56.77 o 
   0   2   7        3.35       10.77      2.73 o 
   1   2   7     6149.16     5655.06     64.51 o 
   2   2   7     4373.62     4225.57     37.17 o 
   3   2   7      147.04      186.10      5.62 o 
   4   2   7     1026.99      986.46     15.94 o 
   5   2   7      763.88      781.02     14.85 o 
   6   2   7        0.29        2.47      4.40 o 
   7   2   7       65.57       69.25      9.26 o 
  -8   3   7       64.96       56.29      6.67 o 
  -7   3   7        0.69       -0.60      4.32 o 
  -6   3   7      435.61      388.41     10.85 o 
  -5   3   7      705.80      691.57     11.60 o 
  -4   3   7       12.22       22.06      4.11 o 
  -3   3   7     3242.48     3146.68     32.44 o 
  -2   3   7     5830.87     5757.83     46.35 o 
  -1   3   7       81.35       65.52      3.68 o 
   0   3   7    12299.92    12138.91    104.46 o 
   1   3   7     4802.97     4859.02     45.40 o 
   2   3   7     2272.67     2280.19     21.31 o 
   3   3   7     6470.68     6306.52     51.25 o 
   4   3   7      894.28      874.83     16.09 o 
   5   3   7      171.29      183.82      7.90 o 
   6   3   7      273.61      259.54      9.89 o 
   7   3   7       19.46       13.88      6.23 o 
  -7   4   7      134.45      117.49      8.68 o 
  -6   4   7      108.17      113.45      5.61 o 
  -5   4   7       93.42       92.09      4.94 o 
  -4   4   7     1662.53     1635.11     19.03 o 
  -3   4   7     1456.26     1483.68     18.63 o 
  -2   4   7     1540.59     1475.72     21.62 o 
  -1   4   7     9800.99     9950.47     76.05 o 
   0   4   7      482.72      528.91     12.15 o 
   1   4   7     7639.67     7743.33     89.26 o 
   2   4   7     7056.29     7089.02     64.50 o 
   3   4   7       84.16      103.71      7.12 o 
   4   4   7     1315.09     1365.49     50.21 o 
   5   4   7      664.66      659.43     17.69 o 
   6   4   7        1.41        9.05      5.93 o 
  -7   5   7       59.67       63.37      9.88 o 
  -6   5   7       33.62       44.56      5.60 o 
  -5   5   7     1404.31     1427.64     19.59 o 
  -4   5   7      160.96      160.81      5.79 o 
  -3   5   7     2135.54     2285.61     23.60 o 
  -2   5   7     1239.92     1225.81     13.83 o 
  -1   5   7      538.34      617.73      8.68 o 
   0   5   7     4434.61     4359.80     36.14 o 
   1   5   7     2734.12     2684.01     24.08 o 
   2   5   7      364.70      370.60     11.01 o 
   3   5   7     2111.54     2093.21     31.95 o 
   4   5   7      183.24      197.48      9.88 o 
   5   5   7       77.42       86.59      8.30 o 
   6   5   7      114.14      140.38     10.66 o 
  -7   6   7       12.19        5.76      7.41 o 
  -6   6   7      165.18      162.39      9.01 o 
  -5   6   7        8.97        5.71      2.92 o 
  -4   6   7      302.67      310.20      7.40 o 
  -3   6   7      181.65      170.64      8.15 o 
  -2   6   7       83.36       95.72      8.03 o 
  -1   6   7      284.57      300.18      6.00 o 
   0   6   7      128.10      133.02      4.07 o 
   1   6   7       61.41       76.28      6.34 o 
   2   6   7      675.13      665.79     15.10 o 
   3   6   7      172.01      175.71      9.10 o 
   4   6   7      175.55      182.03      9.88 o 
   5   6   7      174.69      181.55     10.88 o 
   6   6   7       42.87       35.89      7.71 o 
  -7   7   7        0.92       -4.94      6.58 o 
  -6   7   7       30.53       17.28      5.24 o 
  -5   7   7        5.17       -0.70      2.77 o 
  -4   7   7       94.56       97.22      6.77 o 
  -3   7   7      625.11      604.67      9.06 o 
  -2   7   7      412.93      390.10      7.25 o 
  -1   7   7      488.97      460.15      7.59 o 
   0   7   7      914.55      896.53     13.76 o 
   1   7   7      328.98      289.83      7.75 o 
   2   7   7      632.80      607.11     14.51 o 
   3   7   7        4.02        2.98      4.23 o 
   4   7   7        0.28       -4.65      8.64 o 
   5   7   7      108.23      104.59      9.10 o 
   6   7   7        9.62        8.23     11.52 o 
  -7   8   7       51.37       29.63      9.05 o 
  -6   8   7      129.68      127.17      8.73 o 
  -5   8   7      171.55      161.32      8.73 o 
  -4   8   7     1346.39     1252.41     17.74 o 
  -3   8   7        0.62        4.63      2.42 o 
  -2   8   7     2460.74     2375.02     21.74 o 
  -1   8   7     1051.90     1118.40     16.25 o 
   0   8   7      166.63      146.85      6.14 o 
   1   8   7     1055.55     1087.69     16.14 o 
   2   8   7     1064.40     1008.72     19.76 o 
   3   8   7      147.39      134.50      8.67 o 
   4   8   7      243.71      253.33     12.06 o 
   5   8   7      265.32      236.54     12.42 o 
   6   8   7        0.04      -10.70     10.70 o 
  -7   9   7        0.39       -6.58      6.58 o 
  -6   9   7      329.69      300.99     12.22 o 
  -5   9   7      497.26      499.61     14.83 o 
  -4   9   7      120.94      135.86      8.09 o 
  -3   9   7     1396.90     1382.07     16.44 o 
  -2   9   7      346.29      363.82      7.47 o 
  -1   9   7      277.71      265.41      8.83 o 
   0   9   7     2770.51     2788.94     31.46 o 
   1   9   7     2481.29     2505.74     29.27 o 
   2   9   7      236.45      251.38     10.43 o 
   3   9   7     2615.06     2560.63     44.44 o 
   4   9   7      353.63      346.47     13.82 o 
   5   9   7      137.03      122.35     10.28 o 
  -6  10   7       30.15       30.04      6.09 o 
  -5  10   7       29.81       33.28      6.09 o 
  -4  10   7      689.65      682.97     13.87 o 
  -3  10   7      573.53      536.99     11.61 o 
  -2  10   7      782.56      760.89     13.66 o 
  -1  10   7     3803.20     3680.40     41.25 o 
   0  10   7      119.30      165.30      6.89 o 
   1  10   7     3141.21     3062.15     34.66 o 
   2  10   7     2421.12     2467.88     37.19 o 
   3  10   7        2.50       12.48      8.64 o 
   4  10   7      431.14      453.19     15.58 o 
   5  10   7      199.02      185.19     18.93 o 
  -6  11   7       17.46       31.17      6.67 o 
  -5  11   7      539.46      542.31     15.93 o 
  -4  11   7      154.09      153.10      7.37 o 
  -3  11   7      778.77      758.34     18.60 o 
  -2  11   7      945.71      932.30     20.34 o 
  -1  11   7      209.26      222.08      7.99 o 
   0  11   7     2508.39     2547.17     40.70 o 
   1  11   7      985.80      987.67     17.07 o 
   2  11   7      336.00      337.92     12.42 o 
   3  11   7      816.09      846.07     20.27 o 
   4  11   7       16.31       17.11      6.52 o 
   5  11   7       34.39       49.38     14.81 o 
  -5  12   7        2.81        2.90      4.76 o 
  -4  12   7      161.35      163.24     10.17 o 
  -3  12   7      220.69      206.89     10.75 o 
  -2  12   7       23.17       26.74      6.09 o 
  -1  12   7      499.55      488.27     14.83 o 
   0  12   7       44.64       36.23      4.69 o 
   1  12   7      251.41      229.61      8.68 o 
   2  12   7      261.13      243.42     16.87 o 
   3  12   7        3.03        3.62      5.48 o 
   4  12   7       93.16       82.30     14.81 o 
  -5  13   7        0.16       -6.58      6.58 o 
  -4  13   7       80.40       89.85      9.01 o 
  -3  13   7       15.24       20.16      6.40 o 
  -2  13   7       47.32       45.41      7.26 o 
  -1  13   7       36.13       38.50      6.98 o 
   0  13   7       10.33        8.64      5.82 o 
   1  13   7        0.10        1.59      4.55 o 
   2  13   7       20.33       14.17      5.33 o 
   3  13   7        0.08       -0.82      8.23 o 
  -4  14   7      176.90      189.71     11.64 o 
  -3  14   7        5.32        6.81      6.58 o 
  -2  14   7      424.19      466.34     16.00 o 
  -1  14   7      227.81      236.90     11.92 o 
   0  14   7       30.34       41.08      7.57 o 
   1  14   7      206.01      186.01     16.46 o 
   2  14   7      152.16      154.27     10.28 o 
   3  14   7       12.77        9.88     11.52 o 
  -3  15   7      227.50      223.62     12.76 o 
  -2  15   7      306.74      320.61     14.51 o 
  -1  15   7       93.47       88.21      9.31 o 
   0  15   7      972.62     1010.45     51.44 o 
   1  15   7      311.63      311.94     20.58 o 
  -8   0   8      156.71      153.91     13.99 o 
  -7   0   8      385.02      425.45     16.29 o 
  -6   0   8       15.15       22.23      5.72 o 
  -5   0   8     2758.93     2692.19     52.68 o 
  -4   0   8     2155.41     2094.66     42.80 o 
  -3   0   8     1291.18     1339.92     29.63 o 
  -2   0   8    10111.98    10061.75    108.23 o 
  -1   0   8     3838.61     3878.63     45.39 o 
   0   0   8     2928.26     2951.07     36.21 o 
   1   0   8     7880.74     8007.80     87.83 o 
   2   0   8      211.81      260.22     13.58 o 
   3   0   8      754.01      794.57     16.26 o 
   4   0   8      130.64      168.39      8.50 o 
   5   0   8       18.17       17.07      5.33 o 
   6   0   8       20.83       28.81     10.70 o 
  -8   1   8       38.97       41.84      8.64 o 
  -7   1   8       96.00       93.54      6.93 o 
  -6   1   8      878.97      863.34     15.17 o 
  -5   1   8      198.30      217.95      9.01 o 
  -4   1   8     2140.27     2137.59     46.91 o 
  -3   1   8     6783.39     6917.64     77.11 o 
  -2   1   8      225.92      237.63      6.53 o 
  -1   1   8     7896.95     8175.10     62.75 o 
   0   1   8     5766.57     5800.73     45.98 o 
   1   1   8      314.36      359.18     11.05 o 
   2   1   8     2330.85     2325.05     36.83 o 
   3   1   8      296.11      308.52     11.01 o 
   4   1   8       67.88       67.93      6.89 o 
   5   1   8      100.48      112.94      8.11 o 
   6   1   8        0.83        2.06      6.40 o 
  -8   2   8       36.19       30.45      8.23 o 
  -7   2   8      163.57      151.61     16.33 o 
  -6   2   8        2.62        4.12      3.62 o 
  -5   2   8      819.96      803.16     15.09 o 
  -4   2   8      868.63      906.92     17.16 o 
  -3   2   8      573.27      605.88     12.80 o 
  -2   2   8     4041.76     4148.93     40.07 o 
  -1   2   8     1055.99     1048.15     13.76 o 
   0   2   8     1061.59     1121.81     14.24 o 
   1   2   8     2665.15     2722.88     28.30 o 
   2   2   8       83.41       83.85      3.97 o 
   3   2   8      488.80      487.67      8.79 o 
   4   2   8       94.76      103.21      6.08 o 
   5   2   8       55.09       61.16      5.78 o 
   6   2   8       43.32       49.09      6.03 o 
  -8   3   8        3.59       -0.82      6.58 o 
  -7   3   8        5.68        6.90      4.32 o 
  -6   3   8       40.41       42.86      6.58 o 
  -5   3   8       49.12       47.15      5.29 o 
  -4   3   8       44.23       61.52      4.92 o 
  -3   3   8      252.10      237.60      7.84 o 
  -2   3   8      214.94      236.54      6.18 o 
  -1   3   8     1026.65      982.91     13.29 o 
   0   3   8       37.77       42.16      3.15 o 
   1   3   8       25.97       26.36      2.77 o 
   2   3   8       17.79       25.74      3.35 o 
   3   3   8        0.17       -2.96      5.76 o 
   4   3   8      102.07      101.19     14.40 o 
   5   3   8       38.79       45.04      7.12 o 
   6   3   8       12.42       14.21      6.52 o 
  -7   4   8        1.50       -1.02      3.81 o 
  -6   4   8        4.12        4.05      3.75 o 
  -5   4   8      101.55       97.19      5.21 o 
  -4   4   8      191.10      180.55      6.30 o 
  -3   4   8        0.37        1.36      4.14 o 
  -2   4   8      391.17      333.01      6.57 o 
  -1   4   8      568.94      565.78      8.50 o 
   0   4   8        8.02       25.98      4.38 o 
   1   4   8      474.79      485.19      8.95 o 
   2   4   8      619.29      620.30     14.51 o 
   3   4   8       14.55       19.96      7.41 o 
   4   4   8      193.86      197.31     10.28 o 
   5   4   8       31.35       48.11      7.12 o 
   6   4   8       25.12       22.89      7.30 o 
  -7   5   8       17.03        9.05      7.41 o 
  -6   5   8      291.33      271.57      8.68 o 
  -5   5   8      137.93      130.96      5.84 o 
  -4   5   8      937.58      869.95     13.13 o 
  -3   5   8     3246.94     3135.56     45.74 o 
  -2   5   8      217.08      220.14      6.77 o 
  -1   5   8     2205.39     2177.88     21.22 o 
   0   5   8     2274.16     2251.68     21.41 o 
   1   5   8       20.77       32.13     10.10 o 
   2   5   8      418.77      408.91     12.18 o 
   3   5   8      575.37      562.91     14.76 o 
   4   5   8      101.57      113.99     15.64 o 
   5   5   8      101.10      109.56     12.35 o 
   6   5   8       55.02       55.42     12.35 o 
  -7   6   8      335.86      331.17     13.08 o 
  -6   6   8        0.40        1.80      3.26 o 
  -5   6   8     1499.33     1470.94     20.68 o 
  -4   6   8     1294.36     1305.28     18.29 o 
  -3   6   8      735.30      737.93     10.32 o 
  -2   6   8     5953.04     5888.97     48.56 o 
  -1   6   8     2355.65     2300.06     22.33 o 
   0   6   8     1039.39     1082.53     16.39 o 
   1   6   8     4264.14     4122.63     42.11 o 
   2   6   8      354.33      348.30     19.34 o 
   3   6   8      320.30      318.58     11.84 o 
   4   6   8       70.96       68.07      7.30 o 
   5   6   8        0.77        1.84      7.82 o 
   6   6   8        2.65       23.87     13.17 o 
  -7   7   8      122.85      125.18      9.31 o 
  -6   7   8      620.71      622.43     17.16 o 
  -5   7   8      167.16      172.13      8.12 o 
  -4   7   8      937.57      964.31     14.21 o 
  -3   7   8     3341.09     3298.39     28.90 o 
  -2   7   8       28.39       36.75      4.91 o 
  -1   7   8     4846.96     4646.66     45.02 o 
   0   7   8     4688.91     4564.53     46.21 o 
   1   7   8       21.04       39.92      6.69 o 
   2   7   8     1743.06     1759.04     28.50 o 
   3   7   8      406.00      442.39     13.82 o 
   4   7   8      372.63      381.97     14.18 o 
   5   7   8      160.56      174.82     11.47 o 
  -7   8   8      113.22      127.57     13.99 o 
  -6   8   8        5.88        3.44      4.92 o 
  -5   8   8      392.81      384.12     13.08 o 
  -4   8   8      353.42      358.48      8.07 o 
  -3   8   8      151.18      142.61      5.11 o 
  -2   8   8     2705.73     2679.71     24.34 o 
  -1   8   8     1660.20     1668.60     31.30 o 
   0   8   8      775.47      795.88     15.52 o 
   1   8   8     3305.64     3263.30     35.94 o 
   2   8   8       30.58       37.68      5.73 o 
   3   8   8     1056.02     1003.14     21.44 o 
   4   8   8       73.21       80.85     11.52 o 
   5   8   8      168.26      164.42     11.25 o 
  -6   9   8       69.68       78.54      7.84 o 
  -5   9   8      172.47      172.33     11.93 o 
  -4   9   8       59.69       60.33      6.46 o 
  -3   9   8      792.66      778.14     11.93 o 
  -2   9   8       57.66       51.69      4.59 o 
  -1   9   8     2182.44     2175.30     29.49 o 
   0   9   8      306.60      313.51      9.49 o 
   1   9   8      375.45      389.41      9.96 o 
   2   9   8      188.25      202.19     12.35 o 
   3   9   8       17.82       16.94      5.33 o 
   4   9   8      157.54      162.91     10.66 o 
   5   9   8       55.85       59.26     13.99 o 
  -6  10   8       61.74       59.36      7.50 o 
  -5  10   8       41.51       44.01      5.66 o 
  -4  10   8       77.96       72.88      5.93 o 
  -3  10   8      206.86      200.39     11.11 o 
  -2  10   8      114.66       99.16      6.31 o 
  -1  10   8      571.20      577.63     14.13 o 
   0  10   8      432.74      391.47     10.11 o 
   1  10   8      200.59      187.24      7.57 o 
   2  10   8      398.48      385.05     15.23 o 
   3  10   8       12.38       12.67      5.48 o 
   4  10   8        7.57        5.84      5.72 o 
  -6  11   8        5.84        9.88      9.05 o 
  -5  11   8      120.52      131.53      9.54 o 
  -4  11   8       26.06       29.73      6.67 o 
  -3  11   8      761.56      739.21     18.91 o 
  -2  11   8       89.19       87.19      6.03 o 
  -1  11   8      382.87      400.78     10.39 o 
   0  11   8      618.23      626.08     13.25 o 
   1  11   8      241.21      238.38     10.60 o 
   2  11   8       20.39       14.81      5.33 o 
   3  11   8      223.00      222.70     20.99 o 
   4  11   8       26.33       23.05     12.35 o 
  -5  12   8      314.86      325.61     15.23 o 
  -4  12   8      362.43      351.07     13.97 o 
  -3  12   8      100.80       99.49      9.01 o 
  -2  12   8     1490.51     1520.17     40.33 o 
  -1  12   8      610.63      646.83     13.53 o 
   0  12   8      143.23      144.16      7.73 o 
   1  12   8      667.72      696.67     17.69 o 
   2  12   8      190.91      209.78     10.88 o 
   3  12   8        3.21        6.11     11.11 o 
  -4  13   8      334.27      334.25     15.64 o 
  -3  13   8      719.96      673.59     19.18 o 
  -2  13   8        1.06       -5.51      5.51 o 
  -1  13   8      972.85      911.04     32.51 o 
   0  13   8     1000.62     1001.85     30.50 o 
   1  13   8       36.99       49.61     15.64 o 
   2  13   8      249.32      266.43     12.42 o 
   3  13   8      173.75      181.07     18.93 o 
  -3  14   8       61.26       76.13      9.31 o 
  -2  14   8      845.75      851.86     30.45 o 
  -1  14   8      280.76      268.21     13.08 o 
   0  14   8      234.27      220.03     14.81 o 
   1  14   8      635.88      656.59     18.27 o 
   2  14   8       14.73       10.59      5.81 o 
  -2  15   8       20.19       15.47      7.26 o 
  -1  15   8      383.10      395.60     19.34 o 
   0  15   8      279.79      288.48     13.97 o 
  -7   1   9       40.88       47.60      5.57 o 
  -6   1   9      105.50      121.17      7.20 o 
  -5   1   9       82.97       92.03      6.67 o 
  -4   1   9      733.09      738.28     15.71 o 
  -3   1   9      123.75      105.10      4.90 o 
  -2   1   9      121.70      141.41      5.05 o 
  -1   1   9       94.54       86.49      4.10 o 
   0   1   9       40.07       50.33      3.46 o 
   1   1   9      348.41      316.35      7.57 o 
   2   1   9       25.03       23.83      3.65 o 
   3   1   9      123.84      107.72      5.23 o 
   4   1   9       20.96       14.39      5.14 o 
   5   1   9        2.18        1.31      4.47 o 
   6   1   9        2.98        8.95      6.91 o 
  -7   2   9        7.35       13.72      4.57 o 
  -6   2   9      113.82      116.82      7.37 o 
  -5   2   9      694.66      658.24     15.41 o 
  -4   2   9      141.38      146.23      7.57 o 
  -3   2   9     1163.12     1085.98     15.52 o 
  -2   2   9     1443.47     1406.93     17.74 o 
  -1   2   9      217.97      204.38      7.43 o 
   0   2   9     1412.10     1442.80     17.89 o 
   1   2   9        1.15       10.81      2.77 o 
   2   2   9      953.18      967.42     14.51 o 
   3   2   9      149.86      179.93      7.14 o 
   4   2   9      146.34      135.97      8.89 o 
   5   2   9      159.65      148.47     12.76 o 
   6   2   9        4.17        0.00     10.70 o 
  -7   3   9      234.38      246.88     10.66 o 
  -6   3   9      149.25      179.69      9.64 o 
  -5   3   9      378.31      381.13     10.80 o 
  -4   3   9     1448.41     1399.38     23.56 o 
  -3   3   9      470.80      465.93      9.50 o 
  -2   3   9       74.55       81.41      4.58 o 
  -1   3   9     1199.09     1194.01     15.67 o 
   0   3   9       96.22      100.30      5.46 o 
   1   3   9     2158.66     2083.99     23.88 o 
   2   3   9      635.11      636.05     11.60 o 
   3   3   9     1102.64     1051.24     21.19 o 
   4   3   9      648.58      594.30     16.17 o 
   5   3   9       80.20       86.34      8.30 o 
   6   3   9      156.82      179.27     11.47 o 
  -7   4   9        5.85       10.56      4.57 o 
  -6   4   9      351.44      365.23     11.17 o 
  -5   4   9      606.02      624.43     14.42 o 
  -4   4   9       60.43       66.10      5.51 o 
  -3   4   9     1807.24     1835.00     19.82 o 
  -2   4   9      564.28      512.93      9.81 o 
  -1   4   9      273.84      303.46      7.43 o 
   0   4   9      449.64      412.20      8.53 o 
   1   4   9        0.72        2.53      2.54 o 
   2   4   9      467.72      429.87     12.42 o 
   3   4   9      496.62      500.34     31.28 o 
   4   4   9       33.01       27.92     10.70 o 
   5   4   9      410.46      406.11     15.00 o 
   6   4   9       21.32       34.57     13.17 o 
  -7   5   9      143.03      154.58     10.83 o 
  -6   5   9       65.35       89.75      7.26 o 
  -5   5   9      252.03      243.12      7.53 o 
  -4   5   9      836.30      845.19     13.42 o 
  -3   5   9        3.25       11.59      3.94 o 
  -2   5   9     1442.70     1349.13     15.79 o 
  -1   5   9      522.95      546.14      9.00 o 
   0   5   9      551.32      497.23      9.43 o 
   1   5   9      276.62      294.60     10.70 o 
   2   5   9      144.16      126.15     11.52 o 
   3   5   9      102.63       94.74      7.71 o 
   4   5   9       35.47       35.21      8.64 o 
   5   5   9       42.60       36.16      7.30 o 
  -6   6   9       13.62       15.35      4.06 o 
  -5   6   9        4.25        3.81      3.92 o 
  -4   6   9       78.76       75.24      4.28 o 
  -3   6   9      543.52      535.17      9.52 o 
  -2   6   9       34.49       32.60      3.27 o 
  -1   6   9      565.69      559.49      9.26 o 
   0   6   9       55.55       51.79      4.36 o 
   1   6   9      339.50      332.28     10.75 o 
   2   6   9       86.49       75.26      6.91 o 
   3   6   9        1.95        0.05      4.86 o 
   4   6   9        0.18       -6.58     10.29 o 
   5   6   9        0.89        1.11      6.23 o 
  -7   7   9        4.87       -0.82      7.41 o 
  -6   7   9      121.49      104.59      8.73 o 
  -5   7   9        7.35        8.38      3.62 o 
  -4   7   9      261.30      217.30      6.34 o 
  -3   7   9      296.73      284.97      6.66 o 
  -2   7   9        8.69       16.93      4.65 o 
  -1   7   9       19.11       18.00      3.56 o 
   0   7   9       10.01       10.04      5.98 o 
   1   7   9       12.02        1.36      3.46 o 
   2   7   9       21.42       30.13      5.73 o 
   3   7   9        8.03        2.21      6.17 o 
   4   7   9        8.68       -1.65      5.61 o 
   5   7   9        6.96        4.12     11.52 o 
  -6   8   9        0.29        3.73      4.92 o 
  -5   8   9      436.73      432.83     13.93 o 
  -4   8   9      284.70      271.41      7.43 o 
  -3   8   9      618.57      592.41     11.21 o 
  -2   8   9     1164.76     1085.60     13.35 o 
  -1   8   9       70.81       76.87      5.33 o 
   0   8   9      545.13      509.51     11.06 o 
   1   8   9       18.33       13.63      3.88 o 
   2   8   9      267.48      237.56     10.43 o 
   3   8   9        9.84        9.55      5.48 o 
   4   8   9       79.31       65.92      8.07 o 
   5   8   9       84.41       65.84     14.81 o 
  -6   9   9      157.60      164.48     10.17 o 
  -5   9   9        3.19        5.19      3.98 o 
  -4   9   9      772.85      764.85     13.49 o 
  -3   9   9      692.45      642.41     11.08 o 
  -2   9   9      386.29      410.16     10.39 o 
  -1   9   9     1507.23     1406.41     20.35 o 
   0   9   9       15.71       17.53      3.98 o 
   1   9   9      801.54      753.20     14.24 o 
   2   9   9        3.39        9.54      6.58 o 
   3   9   9      447.91      421.49     14.76 o 
   4   9   9      219.34      228.85     12.65 o 
  -6  10   9      115.64      116.87     13.99 o 
  -5  10   9      670.36      686.52     15.16 o 
  -4  10   9        6.12       11.84      4.36 o 
  -3  10   9     1622.81     1578.98     22.61 o 
  -2  10   9      538.16      509.09     13.86 o 
  -1  10   9      379.57      414.67     10.72 o 
   0  10   9      436.23      444.74     11.06 o 
   1  10   9       26.03       29.42      5.73 o 
   2  10   9      436.38      458.63     21.40 o 
   3  10   9      236.63      236.00     16.46 o 
   4  10   9       52.73       45.27     14.81 o 
  -5  11   9      267.75      269.45     13.08 o 
  -4  11   9      437.97      431.29     15.13 o 
  -3  11   9        4.19       14.46      7.41 o 
  -2  11   9      572.19      593.05     12.91 o 
  -1  11   9      471.05      472.59     11.82 o 
   0  11   9       62.76       80.46      6.06 o 
   1  11   9      581.14      595.01     19.34 o 
   2  11   9        5.97        7.75      5.33 o 
   3  11   9      298.47      317.62     13.82 o 
  -5  12   9        1.23       -0.41      7.00 o 
  -4  12   9      145.74      146.49     10.43 o 
  -3  12   9      148.63      126.25     15.64 o 
  -2  12   9       12.98        6.54      5.73 o 
  -1  12   9      107.01      104.12      6.66 o 
   0  12   9      249.54      255.49      9.29 o 
   1  12   9        0.03        0.82      4.86 o 
   2  12   9      304.62      312.37     13.23 o 
   3  12   9      136.17      146.50     17.28 o 
  -4  13   9       19.05       23.05      7.50 o 
  -3  13   9       62.82       57.56     10.29 o 
  -2  13   9      139.15      126.00     10.48 o 
  -1  13   9        3.33       -5.82      5.82 o 
   0  13   9       61.24       58.59      6.06 o 
   1  13   9      106.67      120.16      9.48 o 
   2  13   9       12.24       -3.29     10.70 o 
  -2  14   9       47.28       31.52      7.84 o 
  -1  14   9       68.10       61.45      8.73 o 
   0  14   9        2.16       -2.04      6.67 o 
   1  14   9       12.20        5.60      5.48 o 
  -7   0  10       24.72       23.34      7.19 o 
  -6   0  10      746.09      711.94     25.51 o 
  -5   0  10        0.14        1.65      5.76 o 
  -4   0  10     1276.52     1290.54     32.10 o 
  -3   0  10       46.44       54.32      7.41 o 
  -2   0  10     2579.88     2564.62     49.38 o 
  -1   0  10     3076.07     3167.09     57.61 o 
   0   0  10        0.85        0.82      4.94 o 
   1   0  10     2833.32     2962.15     54.32 o 
   2   0  10     2310.79     2317.71     46.09 o 
   3   0  10       22.37       43.62      7.41 o 
   4   0  10     1205.14     1195.89     31.28 o 
  -7   1  10       33.85       45.50      5.61 o 
  -6   1  10       19.32       23.81      5.08 o 
  -5   1  10      379.56      405.64     15.64 o 
  -4   1  10      494.06      467.92     12.80 o 
  -3   1  10      945.22      993.88     14.87 o 
  -2   1  10     1674.88     1633.06     20.10 o 
  -1   1  10     1261.63     1288.35     16.92 o 
   0   1  10     5418.34     5188.38     49.57 o 
   1   1  10      813.48      771.04     12.81 o 
   2   1  10      715.50      698.78     12.78 o 
   3   1  10     1576.48     1560.63     21.18 o 
   4   1  10       70.67       77.77     11.11 o 
   5   1  10      409.51      468.31     23.05 o 
  -7   2  10        0.10        1.54      4.14 o 
  -6   2  10        0.39        1.81      3.84 o 
  -5   2  10       33.49       32.18      5.24 o 
  -4   2  10        3.43        4.56      4.94 o 
  -3   2  10      435.11      405.18      9.18 o 
  -2   2  10        5.33       22.96      6.77 o 
  -1   2  10     2449.54     2325.36     25.97 o 
   0   2  10      364.39      323.29      7.91 o 
   1   2  10     2318.62     2216.02     25.48 o 
   2   2  10     1401.90     1346.79     18.62 o 
   3   2  10      185.39      184.00     14.81 o 
   4   2  10      513.44      513.32     16.46 o 
   5   2  10       12.36       17.08      6.70 o 
  -7   3  10        0.09       -2.45      4.09 o 
  -6   3  10       16.50       10.98      4.40 o 
  -5   3  10        1.39        3.10      3.75 o 
  -4   3  10       29.72       19.19     11.97 o 
  -3   3  10        9.63       27.15      5.82 o 
  -2   3  10        2.21        4.99      2.51 o 
  -1   3  10      255.14      269.79      7.10 o 
   0   3  10        1.19        6.30      2.99 o 
   1   3  10      293.47      293.77      8.36 o 
   2   3  10        3.68        0.87      4.94 o 
   3   3  10      179.17      176.22      9.69 o 
   4   3  10        7.05        8.98      5.61 o 
   5   3  10       14.57       13.53      7.82 o 
  -7   4  10        0.43        3.07      5.22 o 
  -6   4  10        6.80       14.26      4.33 o 
  -5   4  10       23.97       33.63      4.91 o 
  -4   4  10        0.71       -1.03      4.22 o 
  -3   4  10       27.42       30.49      3.74 o 
  -2   4  10      161.91      165.54      6.18 o 
  -1   4  10      786.67      807.85     12.96 o 
   0   4  10       14.97       16.03      3.26 o 
   1   4  10      867.96      905.84     25.14 o 
   2   4  10      354.64      333.76     11.84 o 
   3   4  10      225.26      224.71     13.58 o 
   4   4  10      270.21      260.29     12.06 o 
   5   4  10        2.21        3.44      7.41 o 
  -7   5  10        4.21        3.57      5.89 o 
  -6   5  10       11.99        9.74      4.33 o 
  -5   5  10      111.16      111.72      6.74 o 
  -4   5  10       56.24       69.44      8.41 o 
  -3   5  10      322.09      329.24      7.69 o 
  -2   5  10      433.66      427.97     11.45 o 
  -1   5  10      730.91      737.33     12.49 o 
   0   5  10     2766.07     2770.24     30.36 o 
   1   5  10      334.82      327.60     40.74 o 
   2   5  10      544.42      529.22     14.76 o 
   3   5  10      934.03      914.51     30.45 o 
   4   5  10       19.56       26.64      9.05 o 
   5   5  10      323.03      342.12     14.63 o 
  -6   6  10      216.76      223.93     10.43 o 
  -5   6  10       30.22       25.24      4.04 o 
  -4   6  10      622.16      604.42     12.73 o 
  -3   6  10       39.09       44.37      3.83 o 
  -2   6  10     1168.32     1173.82     15.32 o 
  -1   6  10     1890.33     1860.75     20.06 o 
   0   6  10        8.88       23.32      4.92 o 
   1   6  10     2555.92     2422.89     35.49 o 
   2   6  10     1296.42     1251.03     23.84 o 
   3   6  10      116.04      123.67      9.10 o 
   4   6  10      754.74      745.66     19.92 o 
   5   6  10      115.88      129.22     17.28 o 
  -6   7  10       13.18        7.82      5.24 o 
  -5   7  10      391.29      365.40      8.66 o 
  -4   7  10        7.73       12.35      3.04 o 
  -3   7  10      984.75      947.50     13.89 o 
  -2   7  10      594.92      582.53     10.23 o 
  -1   7  10      502.71      491.44     11.06 o 
   0   7  10     2544.88     2537.13     30.39 o 
   1   7  10      499.92      493.64     13.93 o 
   2   7  10      752.69      780.40     41.15 o 
   3   7  10     1268.74     1256.81     30.86 o 
   4   7  10       16.16       12.27      6.23 o 
  -6   8  10       35.50       40.92      8.64 o 
  -5   8  10       20.02       14.46      3.70 o 
  -4   8  10      243.56      240.67      6.95 o 
  -3   8  10      124.95      112.70      5.51 o 
  -2   8  10      176.12      195.38      7.51 o 
  -1   8  10     1018.74     1025.20     16.92 o 
   0   8  10       28.08       30.23      4.36 o 
   1   8  10     1198.34     1160.26     22.67 o 
   2   8  10      768.41      745.51     18.60 o 
   3   8  10       13.15       12.60      8.23 o 
   4   8  10      242.88      260.91     20.58 o 
  -6   9  10        7.58        9.91     12.35 o 
  -5   9  10       28.21       29.40      5.33 o 
  -4   9  10        0.01       -3.56      3.56 o 
  -3   9  10       90.82      106.99      7.37 o 
  -2   9  10      177.01      167.04      7.24 o 
  -1   9  10        9.77        5.64      3.91 o 
   0   9  10      221.72      200.63      9.36 o 
   1   9  10      194.09      193.52     21.40 o 
   2   9  10       33.03       29.69      6.32 o 
   3   9  10      142.57      157.39     13.99 o 
   4   9  10        6.42       -2.47     11.52 o 
  -5  10  10        3.56        5.15      4.53 o 
  -4  10  10        0.76       -3.16      5.51 o 
  -3  10  10       44.92       43.21      5.18 o 
  -2  10  10       34.73       43.05      8.21 o 
  -1  10  10       12.74        8.63      3.98 o 
   0  10  10       45.60       41.60      5.15 o 
   1  10  10       13.83        9.05      5.14 o 
   2  10  10        1.85       -3.57      4.86 o 
   3  10  10       14.08        4.12     11.52 o 
  -5  11  10       46.71       36.39     14.40 o 
  -4  11  10       15.95        3.70      5.73 o 
  -3  11  10      111.61      108.88     10.70 o 
  -2  11  10        5.94        7.72      4.53 o 
  -1  11  10      154.43      149.38      7.51 o 
   0  11  10      393.86      424.97     11.68 o 
   1  11  10        7.59       -1.51      4.86 o 
   2  11  10      321.20      329.20     13.59 o 
   3  11  10      172.91      175.31     18.93 o 
  -4  12  10       92.98       76.88      9.01 o 
  -3  12  10        3.97       -4.98      6.09 o 
  -2  12  10      241.26      263.67     12.50 o 
  -1  12  10      414.73      420.75     11.95 o 
   0  12  10       41.84       42.81      5.93 o 
   1  12  10      901.72      907.49     37.45 o 
   2  12  10      231.44      232.10     18.93 o 
  -3  13  10      344.46      368.21     15.35 o 
  -2  13  10      115.19      113.23     10.43 o 
  -1  13  10      230.08      248.65     12.80 o 
   0  13  10      652.81      682.48     15.49 o 
   1  13  10       57.78       50.21     12.35 o 
  -7   1  11      144.21      152.15     16.00 o 
  -6   1  11      467.52      492.21     13.55 o 
  -5   1  11      148.49      161.38      8.73 o 
  -4   1  11      970.51     1002.03     20.07 o 
  -3   1  11       57.97       51.36      5.51 o 
  -2   1  11      178.22      181.51      8.15 o 
  -1   1  11      566.12      520.39     12.80 o 
   0   1  11      574.10      567.90     13.39 o 
   1   1  11        0.21       -1.23      3.49 o 
   2   1  11      402.66      420.05     11.92 o 
   3   1  11      120.64      135.42      8.15 o 
   4   1  11       54.62       68.31      9.88 o 
  -7   2  11      109.57      116.96     14.25 o 
  -6   2  11       20.44       25.07      5.12 o 
  -5   2  11      910.96      907.15     19.79 o 
  -4   2  11      382.12      410.97     15.23 o 
  -3   2  11     1732.76     1807.04     28.52 o 
  -2   2  11     4993.52     4850.26     58.78 o 
  -1   2  11      313.68      296.88     13.17 o 
   0   2  11     1626.37     1644.32     21.06 o 
   1   2  11     1503.30     1426.96     19.30 o 
   2   2  11        1.16        5.00      3.65 o 
   3   2  11      724.19      739.60     32.92 o 
   4   2  11      363.44      370.88     13.59 o 
   5   2  11       12.06       27.92      7.30 o 
  -7   3  11       38.43       37.86     15.64 o 
  -6   3  11      465.56      468.55     13.40 o 
  -5   3  11       39.72       40.13      5.82 o 
  -4   3  11     1666.79     1679.87     22.65 o 
  -3   3  11     3142.00     3102.16     34.21 o 
  -2   3  11       65.89      116.54      9.04 o 
  -1   3  11     6973.50     6766.34     63.97 o 
   0   3  11     3197.10     3048.56     47.34 o 
   1   3  11      887.55      894.11     14.85 o 
   2   3  11     2291.42     2233.39     34.60 o 
   3   3  11       40.42       65.18     12.35 o 
   4   3  11      304.01      338.03     13.82 o 
   5   3  11      148.97      186.54     12.06 o 
  -6   4  11       10.64       11.72      4.67 o 
  -5   4  11     1062.14     1053.09     19.59 o 
  -4   4  11      707.23      705.55     13.62 o 
  -3   4  11     1452.99     1478.67     20.43 o 
  -2   4  11     5278.46     5063.52     61.10 o 
  -1   4  11      300.68      296.25     10.27 o 
   0   4  11     2261.42     2163.73     25.78 o 
   1   4  11     1938.55     1973.39     40.74 o 
   2   4  11        3.17        8.71      4.72 o 
   3   4  11      808.35      873.70     20.61 o 
   4   4  11      290.68      312.23     16.05 o 
  -6   5  11      290.94      300.65     10.92 o 
  -5   5  11        0.89        2.18      3.56 o 
  -4   5  11      914.91      935.44     15.83 o 
  -3   5  11     1043.76     1073.64     16.77 o 
  -2   5  11       67.02       69.82      7.21 o 
  -1   5  11     1840.32     1868.94     23.40 o 
   0   5  11      636.76      634.38     16.46 o 
   1   5  11      310.26      346.33     11.92 o 
   2   5  11      769.65      740.33     18.27 o 
   3   5  11       35.91       43.03      6.85 o 
   4   5  11       82.47       93.38     11.52 o 
  -6   6  11        2.06        0.50      4.14 o 
  -5   6  11      109.01      116.69      6.35 o 
  -4   6  11       71.83       75.18      5.21 o 
  -3   6  11       21.23       22.06      3.94 o 
  -2   6  11      161.03      163.10      6.62 o 
  -1   6  11       16.98       17.56      4.34 o 
   0   6  11      201.06      207.67      9.26 o 
   1   6  11      226.17      225.00     10.17 o 
   2   6  11       22.93       30.19      6.09 o 
   3   6  11       92.96      108.42      9.10 o 
   4   6  11        0.74        0.82     11.52 o 
  -6   7  11       17.79       12.35      6.58 o 
  -5   7  11       16.58       11.75      3.69 o 
  -4   7  11       63.92       51.33      4.28 o 
  -3   7  11        5.00        7.16      3.21 o 
  -2   7  11       13.36        9.39      3.19 o 
  -1   7  11      129.21      131.97      6.76 o 
   0   7  11      188.33      188.35      9.26 o 
   1   7  11        0.59       -6.17      6.17 o 
   2   7  11       72.09       74.18     10.70 o 
   3   7  11       12.22       12.46      6.09 o 
   4   7  11        1.49      -11.52     11.52 o 
  -6   8  11       44.55       40.71      7.84 o 
  -5   8  11      165.10      164.71      6.91 o 
  -4   8  11       53.05       47.55      4.30 o 
  -3   8  11      241.57      244.47      7.01 o 
  -2   8  11     1141.60     1066.84     22.16 o 
  -1   8  11      220.50      228.77     12.79 o 
   0   8  11      506.54      479.26     11.97 o 
   1   8  11      690.45      684.45     18.52 o 
   2   8  11        0.72        2.30      5.33 o 
   3   8  11      152.12      157.20     10.88 o 
  -5   9  11        6.16       10.56      4.84 o 
  -4   9  11      578.65      604.71     15.63 o 
  -3   9  11      712.49      719.32     14.95 o 
  -2   9  11       15.23       20.19      4.56 o 
  -1   9  11     1429.36     1417.49     21.82 o 
   0   9  11      988.64      937.92     17.07 o 
   1   9  11       78.33       95.91      8.30 o 
   2   9  11      848.67      837.71     20.93 o 
   3   9  11      145.08      126.75     16.46 o 
  -5  10  11      341.38      337.10     14.55 o 
  -4  10  11      200.69      206.61     11.64 o 
  -3  10  11      357.51      385.15     11.26 o 
  -2  10  11     1431.03     1475.14     25.47 o 
  -1  10  11      146.61      157.30      8.20 o 
   0  10  11      615.69      648.12     15.03 o 
   1  10  11      937.50      915.11     21.51 o 
   2  10  11       25.13       25.51     11.52 o 
  -4  11  11      282.48      299.59     13.97 o 
  -3  11  11      553.14      551.07     17.74 o 
  -2  11  11        9.92        4.69      4.52 o 
  -1  11  11      789.35      800.23     16.40 o 
   0  11  11      255.43      263.09      9.96 o 
   1  11  11       90.02       96.97      8.89 o 
   2  11  11      262.07      293.01     20.58 o 
  -3  12  11       61.38       59.67      8.73 o 
  -2  12  11      135.89      155.20     11.06 o 
  -1  12  11        4.42        0.12      4.19 o 
   0  12  11       51.26       42.80      7.12 o 
  -6   0  12      761.65      780.25     27.98 o 
  -5   0  12      117.37      149.79     13.17 o 
  -4   0  12      230.39      247.74     14.81 o 
  -3   0  12     1244.21     1271.61     32.92 o 
  -2   0  12      947.95      855.15     25.51 o 
  -1   0  12      180.96      219.75     13.17 o 
   0   0  12     1248.28     1217.29     30.45 o 
   1   0  12        1.86       16.46      5.76 o 
   2   0  12      513.17      471.61     18.93 o 
   3   0  12      154.17      186.83     13.17 o 
  -6   1  12       26.12       31.30      5.82 o 
  -5   1  12      357.16      370.55     12.80 o 
  -4   1  12     1177.58     1145.31     22.70 o 
  -3   1  12       43.75       50.92     10.70 o 
  -2   1  12     1087.02     1051.55     20.37 o 
  -1   1  12      896.45      864.09     17.74 o 
   0   1  12       48.63       53.61      5.82 o 
   1   1  12      741.98      791.14     16.88 o 
   2   1  12      114.33      126.58      7.84 o 
   3   1  12       86.03      102.88     10.70 o 
  -6   2  12      178.48      198.88      9.54 o 
  -5   2  12      248.98      276.66     11.64 o 
  -4   2  12       48.89       67.48      6.67 o 
  -3   2  12      711.94      721.15     16.88 o 
  -2   2  12      197.27      176.90      8.42 o 
  -1   2  12      252.46      235.40      9.26 o 
   0   2  12      471.61      486.30     12.80 o 
   1   2  12        0.36        1.71      4.53 o 
   2   2  12      219.04      241.98     13.99 o 
   3   2  12       53.34       62.55      9.88 o 
   4   2  12        5.38       18.11      8.23 o 
  -6   3  12        0.09       -0.43      4.42 o 
  -5   3  12       79.25       79.36      7.26 o 
  -4   3  12       13.48       15.64      4.66 o 
  -3   3  12       62.61       59.20      6.09 o 
  -2   3  12       14.75        9.88      4.12 o 
  -1   3  12       25.42       25.92      5.76 o 
   0   3  12        7.23       15.64      4.07 o 
   1   3  12        5.30        9.52      5.35 o 
   2   3  12       26.70       24.69      7.41 o 
   3   3  12        0.16       -4.94      5.76 o 
   4   3  12       18.45       29.63      9.05 o 
  -6   4  12       27.52       26.37      7.28 o 
  -5   4  12       96.38       86.85      7.57 o 
  -4   4  12        0.07        1.01      3.62 o 
  -3   4  12      300.16      300.42      9.03 o 
  -2   4  12      423.94      411.44      9.96 o 
  -1   4  12        2.97        0.69      3.85 o 
   0   4  12      226.81      201.70      7.41 o 
   1   4  12        0.99       -0.66      4.34 o 
   2   4  12       82.33       63.77      7.30 o 
   3   4  12        0.61        2.80      5.48 o 
   4   4  12        0.12       -1.65     11.52 o 
  -6   5  12       89.92      101.57      7.99 o 
  -5   5  12      250.19      257.50      8.60 o 
  -4   5  12      825.31      804.98     18.44 o 
  -3   5  12       20.63       30.15      4.42 o 
  -2   5  12      515.43      510.92     11.24 o 
  -1   5  12      443.54      431.01     10.11 o 
   0   5  12        1.22       -4.53      4.53 o 
   1   5  12      221.06      238.02     10.43 o 
   2   5  12      118.54       98.09     18.93 o 
   3   5  12        8.23       -2.19      5.61 o 
  -6   6  12      480.49      538.27     24.69 o 
  -5   6  12      396.72      429.88     11.93 o 
  -4   6  12       88.89      111.67      6.80 o 
  -3   6  12     1080.68     1076.36     17.57 o 
  -2   6  12      449.49      432.23     10.43 o 
  -1   6  12      160.19      163.47     11.93 o 
   0   6  12      726.78      715.44     17.16 o 
   1   6  12       49.05       49.86      6.91 o 
   2   6  12      218.33      225.29     11.60 o 
   3   6  12      168.29      195.24     12.06 o 
  -5   7  12      175.70      201.97      8.00 o 
  -4   7  12      997.46     1008.64     21.86 o 
  -3   7  12      101.22      100.79      6.26 o 
  -2   7  12      849.97      834.63     23.87 o 
  -1   7  12      671.50      642.64     16.58 o 
   0   7  12       69.48       71.94     16.46 o 
   1   7  12      572.69      566.78     17.70 o 
   2   7  12      168.39      190.81     11.07 o 
   3   7  12       22.26       10.70     11.52 o 
  -5   8  12      187.63      209.93      8.26 o 
  -4   8  12       14.85       15.63      3.86 o 
  -3   8  12      435.75      432.33     12.75 o 
  -2   8  12      130.21      127.93      7.37 o 
  -1   8  12      213.67      209.18     11.93 o 
   0   8  12      555.27      544.97     24.69 o 
   1   8  12       37.57       50.39      6.91 o 
   2   8  12      220.80      232.10     18.93 o 
  -4   9  12       44.48       45.97      6.04 o 
  -3   9  12        1.31       -2.50      3.74 o 
  -2   9  12       48.85       39.08      6.11 o 
  -1   9  12       47.00       38.27      5.44 o 
   0   9  12       13.09        3.29      4.72 o 
   1   9  12      233.14      224.89     23.05 o 
   2   9  12       65.19       99.59     14.81 o 
  -4  10  12        3.69        0.74      6.09 o 
  -3  10  12        9.98        6.52      4.59 o 
  -2  10  12       28.52       23.70      5.08 o 
  -1  10  12       49.47       48.73      5.81 o 
   0  10  12        1.25       -2.10      4.19 o 
   1  10  12       48.62       46.91     12.35 o 
  -2  11  12       46.34       40.58      6.06 o 
  -1  11  12      225.01      214.16     12.22 o 
   0  11  12       25.46       16.46     10.70 o 
  -5   1  13       48.23       42.38      6.40 o 
  -4   1  13        0.65        0.82      4.12 o 
  -3   1  13       84.33       86.01      6.98 o 
  -2   1  13       23.91       26.46      4.66 o 
  -1   1  13       31.07       40.43      5.24 o 
   0   1  13       52.81       65.42     13.58 o 
   1   1  13        8.34        9.71      4.34 o 
   2   1  13       17.33       22.22      5.24 o 
   3   1  13       45.97       28.81      9.05 o 
  -5   2  13        8.73        7.60      4.92 o 
  -4   2  13      305.87      287.76     11.64 o 
  -3   2  13      133.43      120.50      7.84 o 
  -2   2  13      155.93      162.38     19.75 o 
  -1   2  13      271.96      261.86     11.93 o 
   0   2  13        1.94       -1.08      3.75 o 
   1   2  13      351.56      335.54     11.64 o 
   2   2  13      162.43      163.79     13.17 o 
   3   2  13       60.93       53.50      9.88 o 
  -5   3  13      188.09      198.87     10.48 o 
  -4   3  13       68.74       67.10      6.98 o 
  -3   3  13      291.39      325.36     11.92 o 
  -2   3  13      520.79      473.48     13.67 o 
  -1   3  13       87.78      105.78      7.57 o 
   0   3  13      880.20      853.56     18.33 o 
   1   3  13       68.71       79.01      9.88 o 
   2   3  13      283.87      293.01     16.46 o 
   3   3  13      189.33      174.49     14.81 o 
  -5   4  13        0.56        2.13      5.76 o 
  -4   4  13      217.05      223.93     10.48 o 
  -3   4  13      120.87      118.36      7.84 o 
  -2   4  13      230.28      250.52     10.17 o 
  -1   4  13      678.28      700.95     16.58 o 
   0   4  13        2.78        3.29      5.76 o 
   1   4  13      505.60      525.11     21.40 o 
   2   4  13      174.38      179.42     13.99 o 
  -5   5  13       55.79       66.03      6.74 o 
  -4   5  13        6.61        4.44      4.34 o 
  -3   5  13      114.72      133.52      8.15 o 
  -2   5  13      261.26      250.54      8.39 o 
  -1   5  13       22.06       33.41      5.73 o 
   0   5  13      597.93      582.22     18.52 o 
   1   5  13       90.31       95.81     13.58 o 
   2   5  13      164.92      164.71     10.66 o 
   3   5  13      101.56      124.28     17.28 o 
  -5   6  13       13.46        7.78      7.73 o 
  -4   6  13       40.81       49.12      5.49 o 
  -3   6  13       33.34       20.80      4.42 o 
  -2   6  13      120.88      135.39      8.73 o 
  -1   6  13      292.61      293.10     11.34 o 
   0   6  13        4.18        1.39      7.82 o 
   1   6  13       92.16       95.93      8.42 o 
   2   6  13       19.86       13.99     11.52 o 
  -4   7  13        2.58        1.28      3.85 o 
  -3   7  13        4.10       -4.01      4.55 o 
  -2   7  13       13.80       11.57      7.82 o 
  -1   7  13        2.25       -6.15      6.58 o 
   0   7  13       18.73       30.25      6.09 o 
   1   7  13        0.03       -4.72      4.72 o 
   2   7  13        1.00       -9.88      9.88 o 
  -4   8  13       59.03       58.44     10.70 o 
  -3   8  13       36.23       38.20      7.82 o 
  -2   8  13       50.76       54.31      6.67 o 
  -1   8  13       69.99       86.29     12.76 o 
   0   8  13        6.60        4.20      5.33 o 
   1   8  13       65.63       54.32     12.35 o 
  -3   9  13      116.25      143.21     14.81 o 
  -2   9  13      230.66      258.44     17.28 o 
  -1   9  13       24.55       20.58      9.88 o 
   0   9  13      500.84      511.11     23.87 o 
  -1  10  13      739.15      776.96     29.63 o 
  -4   0  14       81.69       90.54     11.52 o 
  -3   0  14      335.06      378.60     18.93 o 
  -2   0  14      892.63      827.16     27.16 o 
  -1   0  14        1.51       -1.65      5.76 o 
   0   0  14     1082.56     1094.66     31.28 o 
   1   0  14      763.48      846.09     27.98 o 
   2   0  14       29.76       40.33      9.88 o 
  -4   1  14      353.81      377.40     13.97 o 
  -3   1  14      391.69      381.34     13.08 o 
  -2   1  14       53.31       54.52      6.40 o 
  -1   1  14     1035.92      974.54     20.65 o 
   0   1  14      284.05      281.97     11.34 o 
   1   1  14      401.80      459.41     14.55 o 
   2   1  14      769.28      778.60     27.16 o 
  -4   2  14       60.81       58.92      6.98 o 
  -3   2  14      139.61      158.03      9.31 o 
  -2   2  14      436.73      397.79     13.08 o 
  -1   2  14        3.97       -1.23      4.07 o 
   0   2  14      340.72      330.36     11.92 o 
   1   2  14      230.21      233.75     15.64 o 
   2   2  14        9.65       13.99      8.23 o 
  -4   3  14       51.58       54.88      6.98 o 
  -3   3  14       31.50       25.43      5.24 o 
  -2   3  14       24.63       21.23      6.58 o 
  -1   3  14       21.64       12.49      4.92 o 
   0   3  14        1.12        1.65      5.76 o 
   1   3  14        0.87       -5.76      5.76 o 
  -4   4  14       17.57        2.47      7.41 o 
  -3   4  14       11.88        4.94      4.66 o 
  -2   4  14       61.99       63.27      6.67 o 
  -1   4  14        0.37       -1.65      4.07 o 
   0   4  14      130.16      116.05     11.52 o 
   1   4  14      130.09      119.34     12.35 o 
  -4   5  14      141.40      158.03     13.99 o 
  -3   5  14      197.70      181.21      9.89 o 
  -2   5  14       40.65       65.00      6.67 o 
  -1   5  14      584.05      565.43     23.05 o 
   0   5  14      115.85      107.00     11.52 o 
  -4   6  14       22.29       22.22      8.23 o 
  -3   6  14      244.86      255.15     15.64 o 
  -2   6  14      609.70      583.54     23.87 o 
  -1   6  14        5.79        8.23      6.58 o 
  -3   7  14      305.46      311.11     18.93 o 
  -2   7  14      156.79      172.02     15.64 o 
  -1   7  14      737.03      763.79     27.98 o 
   0   7  14       86.82       68.31     13.17 o 
  -2   8  14      527.25      535.80     23.87 o 
  -1   8  14        0.10       -9.05      9.05 o 
  -3   1  15        5.61        7.41      7.41 o 
  -2   1  15      337.96      370.38     13.39 o 
  -1   1  15       93.64       79.73      8.64 o 
   0   1  15       40.75       44.90      6.67 o 
  -3   2  15      682.66      692.18     25.51 o 
  -2   2  15      137.78      123.46     12.35 o 
  -1   2  15      587.70      646.31     20.16 o 
   0   2  15      916.49      932.51     29.63 o 
  -3   3  15        0.10        2.47      7.41 o 
  -2   3  15      974.83     1008.23     30.45 o 
  -1   3  15      786.47      792.60     27.16 o 
  -3   4  15      754.64      755.56     27.16 o 
  -2   4  15      144.64      143.21     13.17 o 
                                                 
